# Supplementary material for: Cretaceous amber inclusions illuminate the evolutionary origin of tardigrades
Source: Commun Biol. 2024 Aug 6;7:953. doi: 10.1038/s42003-024-06643-2 (PMC11303527; doi:10.1038/s42003-024-06643-2)
Supplement: Supplementary file 4 — Data S2: Character matrix used for the total - evidence phylogenetic analysis [file 42003_2024_6643_MOESM4_ESM.txt]

#NEXUS
[written Thu Apr 04 11:01:35 EDT 2024 by Mesquite  version 3.61 (build 927) at HUIT-FAS-OEB-MMapalo/140.247.97.112]

BEGIN TAXA;
	TITLE Taxa;
	DIMENSIONS NTAX=19;
	TAXLABELS
		Milnesium_tardigradum_tardigradum Eohypsibius_nadjae Calohypsibius_ornatus Hypsibius_dujardini Acutuncus_antarcticus Microhypsibius_truncatus Ramazzottius_oberhauseri Doryphoribius_macrodon Halobiotus_crispae Hexapodibius_micronyx Isoyhypsibius_prosostomus Ramajendas_frigidus Adorybiotus_granulatus Macrobiotus_hufelandi Murrayon_pullari Richtersius_coronifer Paradoryphoribius_chronocaribbeus Beorn_leggi Aerobius_dactylus 
	;

END;


BEGIN CHARACTERS;
	TITLE  Character_Matrix;
	DIMENSIONS  NCHAR=36;
	FORMAT DATATYPE = STANDARD RESPECTCASE GAP = - MISSING = ? SYMBOLS = "  0 1 2 3 4 5 6 7 8";
	CHARSTATELABELS 
		1 peribuccal_papillae,
		2 dorsal_cuticule,
		3 elliptical_organ,
		4 'C1-3: 1ry and 2ry branches connection in',
		5 'C1-3: symmetry',
		6 'C1-3: shape of external and internal claws',
		7 'C1-3: clear division of 1ry, 2ry branches, and basal section',
		8 'C1-3: external claw 1r branch connection to the basal section',
		9 'C1-3: type of flexible connection of the external claw primary branch',
		10 'C1-3: angular insertion of external claw 2r branch to the basal section',
		11 'C1-3: external claw basal section subdivided into stem and distal section',
		12 'C1-3: internal claw basal section subdivided into stem and distal section',
		13 'C1-3: claw base extension',
		14 'C1-3: type of claw base extension',
		15 'C4: 1ry and 2ry branch connection in L4',
		16 'C4: symmetry',
		17 'C4: shape of posterior and anterior claws',
		18 'C4: clear division of 1r branch, 2r branch, and basal section',
		19 'C4: posterior claw 1r branch connection to the basal section',
		20 'C4: type of flexible connection of the external claw primary branch',
		21 'C4: angular insertion of posterior claw 2r branch to the basal section',
		22 'C4: posterior claw basal section subdivided into stem and distal section',
		23 'C4: anterior claw basal section subdivided into stem and distal section',
		24 'C4: claw base extension',
		25 'C4: type of claw base extension',
		26 'B: peribuccal structure',
		27 'B: type of peribuccal structure',
		28 'B: dorsal apophysis',
		29 'B: hook-shaped structure in dorsal AISM',
		30 'B: hook-shaped structure in ventral AISM',
		31 'B: ventral and dorsal symmetry',
		32 'B: macroplacoids',
		33 'B: type of macroplacoids',
		34 'B: pharyngeal apophyses',
		35 'B: microplacoid',
		36 'E: egg ornamentation' ; 
	MATRIX
	Milnesium_tardigradum_tardigradum  100001------10001------10100-0-0-000
	Eohypsibius_nadjae                 00011010-0001211010-0001210100011111
	Calohypsibius_ornatus              01111000-0000-11000-0000-0-110011100
	Hypsibius_dujardini                00011101000011111010000110-111111100
	Acutuncus_antarcticus              00011100-1001111100-100110-111011100
	Microhypsibius_truncatus           00011000-0000-11000-0000-0-111011100
	Ramazzottius_oberhauseri           00111101100011111011000110-111011101
	Doryphoribius_macrodon             00011000-1000-11000-1000-110-0-11100
	Halobiotus_crispae                 00011000-1001111000-1001111111111110
	Hexapodibius_micronyx              00011000-1000-------1000-110-0-11100
	Isoyhypsibius_prosostomus          00011000-1000-11000-1000-11100111110
	Ramajendas_frigidus                00011101100011111011000110-100111100
	Adorybiotus_granulatus             01010000-0111210000-01112110-0-11111
	Macrobiotus_hufelandi              00010000-0111210000-01112100-0-11111
	Murrayon_pullari                   00010000-0001210000-00012100-1-11101
	Richtersius_coronifer              00010000-0111210000-0111211111111101
	Paradoryphoribius_chronocaribbeus  0??11000-1000-11000-1000-??0-0-1010?
	Beorn_leggi                        000111010000??1110100000-???????????
	Aerobius_dactylus                  00?11101010011111010?00?????????????

;

END;
