# Supplementary material for: Cretaceous amber inclusions illuminate the evolutionary origin of tardigrades
Source: Commun Biol. 2024 Aug 6;7:953. doi: 10.1038/s42003-024-06643-2 (PMC11303527; doi:10.1038/s42003-024-06643-2)
Supplement: Supplementary file 5 — Data S3: 18S alignment used for the total - evidence phylogenetic analysis [file 42003_2024_6643_MOESM5_ESM.txt]

>Milnesium_tardigradum
gccatgca-tgtctaagtacttgcttttacaaggcgaaaccgcgaatggctcattaaatcagttatggttcactagatcgtttcaatcctacatggataactgtggtaattctagagctaatacatgcaatgaagct-gtctggcctcgtgtcagcagcgcagttattagatt-aaaaccaatataggctttcgggcctatcaaaacttgtgatgaatctgaataaccgaagctaagcgc-acggtctcgtaccggcgctagatctttcaagtgtctgatctatcagcttgat-gttaggttatgttcctaacaaggcatcgacgggtaacggggtatcagggtccgataccggagagggagcctgagaaatggctaccacatccaaggaaggcagcaggcgcgcaaattacccactcccagttcggggaggtagtgacgaaaaataacgatgcgggagca-taatgcttcccgtaatcggaatgagtacactttaaatcctttaacgaggatcaattggagggcaagtctggtgccagcagccgcggtaattccagctccaatagcgtatattaaagttgctgcggttaaaaagctcgtagttggatctgggtgtttcgatgagtggtgcatctattcgatgtctactactcca-tcgacaccacaagccaaccatgtccttctatacccttcactgggcgtagataatgggcggttggaacgtttacctttgaaaaaattagagtgctcaaagcaggcgtatggccttgaataatggtgcatggaataatggaataggacctcgg-ttctatttgttggttttcaagagctcgaggtaatgataaagaggaacagac-gggggcattcgtattgcgacgttagagg--tgaaattcttggatcgtcgcaag-acgaactactgcgaaagcattt-gccaagaatgttttc--attaatcaagaacgaaagttaga-gttcgaaggcgatcagataccgcccttagttctaaccataaacgatgccaaccagcgatctgtcggtgtttattctacgactcgacaggcagc-ttccgggaaaccaaagtgcttaggttccgggggaagtatggttgcaaagctgaaacttaaaggaattgacggaagggcaccaccaggagtggagcctgcggcttaatttgactcaacacgggaaaactcacccggcccggacactgtaaggattgacagattgagagctctttcttgattcggtgggtggtggtgcatggccgttcttagttggtggagcgatttgtctggttaattccgataacgaacgagactctagcctactaaatagccagtcgatcctcagcgtcgactgtacatataatagcttcttagagggacaagcggcgtatagtcgcacgagattgagcaataacaggtctgtgatgcccttagatgtccggggccgcacgcgcgctacactgaagagatcagcgtgtttgttatatataaaacctgggccgaaaggcttgggcaatccgttgaaacctcttcgtgattgggattgagctttgtaattatcgctcatgaacgaggaattcccagtaagcgcgtgtcataagcacgcgttgattacgtccctgccctttgtacacaccgcccgtcgctactaccgattgaatgatttagtgaggccatcggatcggtcatcgtggctgtcgcaagacggcctcgaatgattgagaagat-gaccaaactggctc-attagaggaagtaaaag
>Eohypsibius_nadjae
------------------------------------------------------taaatcagttatggttcactagatcgtaa--aacttacatggataactgtggtaattctagagctaatacatgcacccagctc-gttc--ccttgtggagcgagcgcagttattagaac-aaaaccaat-ccggccttcgggtcggtaaag----ttggtgactctgaataaccgaagcggagcgc-atggtctcgtaccggcgccagatctttcaagtgtctgacttatcagcttgtt-gttaggttacgttcctaacaaggctcttacgggtaacggggtatcagggtccgataccggagagggagcctgagaaacggctaccacatccaaggaaggcagcaggcgcgcaaattacccactcccggcacggggaggtagtgacgaaaaataacgatgcgagagct-ttatgctcctcgtaatcggaatgggtacactttaaatcctttaacgaggatctattggagggcaagtctggtgccagcagccgcggtaattccagctccaatagcgtatattaaagttgctgcggttaaaaagctcgtagttgaatctgggtcgtc-gatgagcggtgcgcttt-acggcgtctactgcttgt-tcggcaccacaagccggccatgt-cttgcatgctcttcactgagtg----tgcttggcgaccggaacgttta-ctttgaaaaaattagagtgctcaaagcaggcgtaaggccttgcataatggtgcatggaataatggaataggacctcgg-ttctattttgttggttttcggaactcgaggtaatgataaataggaacggac-gggggcatt-----------------------------------------------------------------------------------------------------------------------------------------------------------------------------------------------------------------------------------------------------------------------------------------------------------------------------------------------------------------------------------------------------------------------------------------------------------------------------------------------------------------------------------------------------------------------------------------------------------------------------------------------------------------------------------------------------------------------------------------------------------------------------------------------------------------------------------------------------------------------------------------------------------------------------------------
>Calohypsibius_ornatus
gccataca-tgtctcagtacttgcttttacaaggcgaaaccgcgaatggctcattaaatcagttatggttcactagatcgtac--agtttacatggataactgtggtaattctagagctaatacatgcacccagtcc-gttc--cctcgtggagcggatgcagttatttgctc-aaaaccaat-ccggctctcgggtcggt-caa----ttggtgactctgaataaccgaagcagagcgc-atggtctcgtaccggcgccagatctttcaagtgtctgacttatcagcttgtt-gttaggttatgttcctaacaaggcatcgacgggtaacggggtgttagggcccgacaccggagagggagcctgagaaacggctaccacatccaaggaaggcagcaggcgcgcaaattacccactcccggcacggggaggtagtgacgaaaaataacgatgcgaaagct-tttagctcttcgtaatcggaatgggtacactttaaatcctttaacgaggatctattggagggcaagtctggtgccagcagccgcggtaattccagctccaatagcgtatatt-aagttgctgcggttaaaaagctcgtagttggatctgggtagtc-gatggacggtgcgcttt-acggcgtttactgttcgt-tcggcaccacatgccggccatgt-cttgcatgctcttcactgagtg----tgcttggcgaccggaacgttta-ctttgaaaaaattagagtgctcaaagcaggcgtatagcccagcataatggtgcatggaataatagaataggacctcggttcttattttgttggttttcggagctcgaggtaatgattaataggaacagacggggggcattcgtattgcggcgttagaaggtgaaatttcttggatcgtcgcaaggacgcacgactgcgaaagcatttggccaagaatgttttccattaattcaagaacgaaagttagaggttcgaaggcgatcagata-cgccc-tagttctaaccataaacgatgccaaccagcgatccgtcggtgtttatttgatgactcgacgggcagc-ttccgggaaaccaaagtgcttaggttccgggggaagtatggttgcaaagctgaaacttaaaggaattgacggaagggcaccaccaggagtggagcctgcggcttaatttgactcaacacgggaaaacttacccggcccggacactgtaaggattgacagattgagagctctttcttgattcggtgggtggtggtgcatggccgttcttagttggtggagcgatttgtctggttaattccgataacgaacgagactctagcctgctaaatagccaactgatccgcagcgtcagttgctcac----aagcttcttagagggacaggcggcttccagtcgcacgagattgagcaataacaggtctgtgatgcccttagatgtccggggccgcacgcgcgctacactgaaggaatcaacgtgctttct--------taccttggccggaaggcctggggaatccgatgaaactccttcgtgattgggattgagctttgtaactatcgctcatgaacgaggaattcccagtaagcgcgagtcataagctcgcgttgattacgtccctgccctttgtacacaccgcccgtcgctactaccgattgaatgatttagtgaggtcttcggactggccatcggggctgtcgcaagacggcttcgtctggttgggaagacggaccaaactggttc-attagaggaa-------
>Hypsibius_dujardini
gccatgca-tgtctcagtacttgctttaacaaggcgaaaccgcgaatggctcattaaatcagttatggttcactagatcgtac--agtttacatggataactgtggtaattctagagctaatacatgcaaccagtcc-gtgc--cctcgtggtgcggacgcagttatttgccc-aagaccaat-ccggccctcgggtcgtt-caa----ttggtgactctgaataaccgaagcagagcgc-ttagtctcgtactggcgccagatctttcaagtgtctgacttatcagcttgtt-gttaggttatgttcctaacaaggctctcacgggtaacggagtgtcagggcccgacaccggagagggagcctgagaaacggctaccacatccaaggaaggcagcaggcgcgcaaattacccactcccggcacggggaggtagtgacgaaaaataacgatgcgagagct-tttagcttctcgtaatcggaatgggtacactttaaatcctttaacgaggatctattggagggcaagtctggtgccagcagccgcggtaattccagctccaatagcgtatattaaagttgctgcggttaaaaagctcgtagttggatctgggtagtc-gatggacggtgcttcgt-aaggagc-tactgcccgt-tcggcaccacagcccggccatgt-cttgcatgctcttcactgagtg----tgcttggcgaccggaacgttta-ctttgaaaaaattagagtgctcaaagcaggcgttaagccttgtataatggtgcatgggataatggaataagatttttg-gcttgttctgttggtttt-agagtcagaagtaatgataaataggaacagacggggggcattcgtattgcggcgttagagg--tgaaattcttggatcgtcgcaagaacgcactactgcgaaagcattt-gccaagaatgttttc--attaatcaagaacgaaagttagaggttcgaaggcgatcagataccgccc-tagttctaaccataaacgatgccaaccagcgatccgtcggtgtttatttgatgactcgacgggcagc-ttccgggaaaccaaagtgcttaggttccgggggaagtatggttgcaaagctgaaacttaaaggaattgacggaagggcaccaccaggagtggagcctgcggcttaatttgactcaacacgggaaaacttacccggcccggacactgtaaggattgacagattgagagctctttcttgattcggtgggtggtggtgcatggccgttcttagttggtggagcgatttgtctggttaattccgataacgaacgagactctagcctgctaaatagccaactgatccgcagcgtcggttgcttat---aatgcttcttagagggacaggcggcttccagtcgcacgagattgagcaataacaggtctgtgatgcccttagatgtccggggccgcacgcgcgctacactgaaggaatcaacgtgctttct--------taccttggccggaaggcctggggaatccgatgaaactccttcgtgattgggattgagctttgtaactatcgctcatgaacgaggaattcccagtaagcgcgagtcataagctcgcgttgattacgtccctgccctttgtacacaccgcccgtcgctactaccgattgaatgtcttagtgaggtcctcggactggccgtcgaagctgtcgcaagacggcctcgtttggttggaaagaa-gaccaaactgatc--attagaggaagtaaa--
>Acutuncus_antarcticus
--------------------------------------------------------------------------agatcgtac--agtttacatggataactgtggtaattctagagctaatacatgcacccagtcc-gttc--cctcgtggagcggatgcagttatttgccc-aaaaccaat-ccggccttcgggtcggt-caa----ttggtgactctgaataaccgaagcggagcgc-atggtctcgtaccggcgccagatctttcaagtgtctgacttatcagcttgtt-gttaggttatgttcctaacaaggcatcaacgggtaacggagtgtcagggcccgacaccggagagggagcctgagaaacggctaccacatccaaggaaggcagcaggcgcgcaaattacccactcccggcacggggaggtagtgacgaaaaataacgatgcgagagct-ttatgctcctcgtaatcggaatgggtacactttaaatcctttaacgaggatctattggagggcaagtctggtgccagcagccgcggtaattccagctccaatagcgtatattaaagttgctgcggttaaaaagctcgtagttggatctgggtagtc-gatggacggtgcgcttt-acggcgtctactgttcgt-tcggcaccacatgccggccatgt-cttgcatgctcttcactgagtg----tgcttggcgaccggaacgttta-ctttgaaaaaattagagtgctcaaagcaggcgttaagccttgcataatggtgcatggaataatagaataggacctcgg-ttctattttgttggttttcggagctcgaggtaatgattaataggaacagac-gggggcattcgtattgcggcgttagagg--tgaaattcttggatcgtcgcaag-acgcactactgcgaaagcattt-gccaagaatgttttc--attaatcaagaacgaaagttagaggttcgaaggcgatcagataccgccc-tagttctaaccataaacgatgccaaccagcgatccgtcggtgtttatttgatgactcgacgggcagc-ttccgggaaaccaaagtgcttaggttccgggggaagtatgg-tgcaaagctgaaact---------------------------------------------------------------------------------------------------------------------------------------------------------------------------------------------------------------------------------------------------------------------------------------------------------------------------------------------------------------------------------------------------------------------------------------------------------------------------------------------------------------------------------------------------------------------------------------------------------------------------------------------------------------------
>Microhypsibius_truncatus
------------------------------------------------------taaatcagttatggttcactagatcgtac--agattacatggatatctgtggtaattctagagctaatacatgcacacactcc-gttc--cctcgtggagcggaggcagttatttgcctaaaaaccaat-ccggccttcgggtcggt-caa----ttggtgactctgaataaccgaagcagagcgc-atggtctcgtaccggcgccagatctttcaagtgtctgacttatcagcttgtc-gttaggttatgtgcctaacgaggctccaacgggt-acgggtgtttggggacagacaccggagagggagcctgagaaacggctaccacatccaaggaaggcagcaggcgcgcaaattacccactcccggcacggggaggtagtgacgaaaaataacgatgcgagagct-tttagctcctcgtaatcggaatgggtacactttaaatcctataacgaggatctattggagggcaagtctggtgccagcagccgcggtaattccagctccaatagcatatattaaagttgctgcggttaaaaagctcgtagttggatctgggtagtc-gatggacggtgcgcctc-acggcgtctactgttcgt-tcggcaccacatgccggccatgt-cttgcatgctcttcactgagtg----tgcttggcgaccggaacgttta-ctttgaaaaaattagagtgctcaaagcaggcgttaagccttgcataatggtgcatggaataatggaataggacctcgg-ttctattttgttggttttcggagctcgaggtaat-attaacaggaacagac-ggggaca-------------------------------------------------------------------------------------------------------------------------------------------------------------------------------------------------------------------------------------------------------------------------------------------------------------------------------------------------------------------------------------------------------------------------------------------------------------------------------------------------------------------------------------------------------------------------------------------------------------------------------------------------------------------------------------------------------------------------------------------------------------------------------------------------------------------------------------------------------------------------------------------------------------------------------------------
>Ramazzottius_oberhauseri
--------------------------------------------------------aatcagttatggttcactagatcgtac--agtttacatggataactgtggtaattctagagctaatacatgcatttagctc-gctc--tctcg-ggagcgagcgcagttattagaat-aaaaccaat-ccggccttcgggtcggtaaaa----ttggtgactctgaataaccgaagcggagcgc-atggtctcgtaccggcgccagatctttcaagtgtctgacttatcagcttgtt-ggtaggttatgtgcctaccaaggcttcgacgggtaacggggtgtcagggcccgacaccggagagggagcctgagaaacggctaccacatccaaggaaggcagcaggcgcgcaaattacccactcccggcacggggaggtagtgacgaaaaataacgatgcgagagct-tttagcttttcgtaatcggaatgggtacactttaaatcctttaacgaggatctattggagggcaagtctggtgccagcagccgcggtaattccagctccaatagcgtatattaaagttgctgcggttaaaaagctcgtagttggatctgggttgctcgatgagcggtgcgtcttcacggcgt-aactgtttgt-tcggcaccacagcccggttatgt-cttgcatgcccttcactgggtg----tgcttggcgaccggaacgttta-ctttgaaaaaattagagtgctcaaagcaggcgtatggccttgcataatggtgcatggaataatggaataggacctcgg-ttctattttgttggttttcggagctcgaggtaatgattaataggaacagac-gggggcattcgtattgcggcgttagagg--tgaaattcttggatcgtcgcaag-acgcactactgcgaaagcattt-gccaagaatgttttc--at--------------------------------------------------------------------------------------------------------------------------------------------------------------------------------------------------------------------------------------------------------------------------------------------------------------------------------------------------------------------------------------------------------------------------------------------------------------------------------------------------------------------------------------------------------------------------------------------------------------------------------------------------------------------------------------------------------------------------------------------------------------------------------------------------------------------------------------------------
>Doryphoribius_macrodon
------------------------------------------------------taaatcagttatggttcactagatcgtat--gaattacatggataactgtggtaattctagagctaatacatgcaaccagctcggctg--ccttgtgcagcgagcgcagttattagaac-aaaaccaat-ccggcctc--ggtcggt-aaa----ttggtgactctgaataaccgaagcggagcgctaaggtctcgtaccggcgccagatctttcaagtgtctgacttatcagcttgtt-gcgaggttatgttcctcgcatggctgttacgggtgacggggaatcagggtccgattccggagagggagcctgagaaacggctaccacatccaaggaaggcagcaggcgcgcaaattacccactcccggcacggggaggtagtgacgaaaaataacgatgcgggagct-tttagctttccgtaatcggaatgggtacactttaaatcctttaacgaggatctattggagggcaagtctggtgccagcagccgcggtaattccagctccaatagcgtatattaaagttgctgcggttaaaaagctcgtagttggatccgggcagtc-gacgcgcggtgcgccta-aacgcgt-tactgcgtgc-tcgtcgccactatccggtcttgt-cttgcatgttcttaactgagcg----tgcttggcggccgggacgttta-ctttgaaaaaattagagtgcttaaagcaggcatatggccttgcataatggtgcatggaataatggaataggacctcgg-ttctattttgttggttttcggagctcgaggtaatgattaagaggaacagac-ggggacatt-----------------------------------------------------------------------------------------------------------------------------------------------------------------------------------------------------------------------------------------------------------------------------------------------------------------------------------------------------------------------------------------------------------------------------------------------------------------------------------------------------------------------------------------------------------------------------------------------------------------------------------------------------------------------------------------------------------------------------------------------------------------------------------------------------------------------------------------------------------------------------------------------------------------------------------------
>Halobiotus_crispae
gccatgcattgtctcagtacttgctttaacaaggcgaaaccgcgaatggctcattaaatcagttatggttcactagatcgtat--acattacatggataactgtggtaattctagagctaatacatgcaaccagcccggctg--ccttgtgcggcgggcgcagttattagaac-aaaaccaat-ccggcctc--ggtcggt-taa----ctggtgactctgaataaccgaagcggagcgctaaggtctcgtaccggcgccagatctttcaagtgtctgacttatcagcttgtt-gcgaggttatgttcctcgcatggcgttaacgggtgacggggaatcagggtccgattccggagagggagcctgagaaacggctaccacatccaaggaaggcagcaggcgcgcaaattacccactcccggcacggggaggtagtgacgaaaaataacgatgcgagagct-ttatgcttttcgtaatcggaatgggtacactttaaatcctttaacgaggatctattggagggcaagtctggtgccagcagccgcggtaattccagctccaatagcgtatattaaagttgctgcggttaaaaagctcgtagttggatccgggcagtc-gacgcgcggtccgcttt-aacgcgg-tactgcgtgcttcggcgccactatccggccatgt-cttccatgttcttcattgagcg----tggttggcgtccgggacgttta-ctttgaaaaaattagagtgcttaaagcaggcatatggccttgcataatggtgcatggaataatggaataggacctcgg-ttctattttgttggttttcggaactcgaggtaatgattaagaggaacagac-ggggacattcgtattgcggcgttagagg--tgaaattcttggatcgtcgcaag-acgaactactgcgaaagcattt-gtcaagaatgttttc--attaatcaagaacgaaagttagaggttcgaaggcgatcagataccgccc-tagttctaaccataaacgatgccaaccagcgatccgtcggtgttcattcaatgactcgacgggcagc-ttccgggaaaccaaagtgcttaggttccgggggaagtatggttgcaaagctgaaacttaaaggaattgacggaagggcaccaccaggagtggagcctgcggcttaatttgactcaacacgggaaaacttacccggcccggacactgtaaggattgacagattgagagctctttcttgattcggtgggtggtggtgcatggccgntcttagttggtggagcgatttgtctggttaattccgataacgaacgagactctagcctgctaaatagccaactgatccgctgcgtcagttgctat-----aagcttcttagagggacaggcgacgtttagtcgcacgagattgagcaataacaggtctgtgatgcccttagatgcccggggccgcacgcgcgctacactggttgaagcagc-tggcatta--------cgtcttggtcgaaaggcctggaaaatccgctgaaactcaaccgtgattgggattgagctttgtaactatcgctcatgaacgaggaattcccagtaagcgcgagtcataagctcgcgttgattacgtccctgccctttgtacacaccgcccgtcgctactaccgattgaatgaattagtgaggacctcggaccggacatcgcggctgtcgcaagatggctgcggctggctggaaagac-gtccaaactggctcatttagaggaagtaaaag
>Hexapodibius_micronyx
------------------------------------------------------------------------ctagatcgtat--g-attacatggataactgtggtaattctagagctaatacatgcaacatgcccagcca--actagcgtggcgggcgcagttattagaac-aaaaccaat-ccggctac--ggtcggt-act----ttggtgactctgaataaccgaagcggagcgcaaagggctcgtcccggcgccagatctttcaagtgtctgacttatcagcttgtt-gcgaggttatgttcctcgcatggctattacgggtgacggggtatcagggtccgataccggagagggagcctgagaaatggctaccacatccaaggaaggcagcaggcgcgcaaattacccactcccggcacggggaggtagtgacgaaaaataacgatgcgagggct-tacagcctttcgtaatcggaatgagtacactttaaatcctttaacgaggatctattggagggcaagtctggtgccagcagccgcggtaattccagctccaatagcgtatattaaagttgctgcggttaaaaagctcgtagttggatccgggtagtc-gacgcgcggtgggctca-aacgctc-tactgcgtgc-tcggcgccactatccgg-catgt-cttgcatgttcttaactgagtg----tgcttggcggctggaacgttta-ctttgaaaaaattagagtgcttaaagcaggcatatggccttgcataatggtgcatggaataatggaataggacatcgg-tcctattttgttggttttcggggctcgatgtaatgattaagaggaacagac-ggggacattcgtattgcggcgttagagg--tgaaattcttggatcgtcgcaag-atgaactactgcgaaagcattt-gtcaagaatgttttc--attaatcaagaacgaaagttagaggttcgaaggcgatcagataccgccc-tagttctaaccataaacgatgccaaccagcgatccgtcggtgttcattcaatgactcgacgggcagc-ttccgggaaaccaaagtgcttaggttccgggggaagtatggttgcaaagctgaaacttaaaggaa-tgacgaaaggccc-----------------------------------------------------------------------------------------------------------------------------------------------------------------------------------------------------------------------------------------------------------------------------------------------------------------------------------------------------------------------------------------------------------------------------------------------------------------------------------------------------------------------------------------------------------------------------------------------------------------------------------------------
>Isoyhypsibius_prosostomus
gccatgca-tgtctcagtacttgctttaacaaggcgaaaccgcgaatggctcattaaatcagttatggttcactagatcgtat--attctacatggataactgtggtaattctagagctaatacatgcaaccagcccggctg--cctcgtgcagcgggcgcagttattagaac-aaaaccaat-ccggccttcgggtcggt-taa----ctggtgactctgaataaccgaagcggagcgctaaggtctcgtaccggcgccagatctttcaagtgtctgacttatcagcttgta-gcgaggttatgttcctcgcttggctctcacgggtgacggggaatcagggtccgattccggagagggagcctgagaaacggctaccacatccaaggaaggcagcaggcgcgcaaattatccactcccggcacggggagatagtgacgaaaaataacgatgccagagtc-tatgacttttggtaatcggaatgggtacactttaaatcctttaacgaggatctattggagggcaagtctggtgccagcagccgcggtaattccagctccaatagcgtatattaaagttgctgcggttaaaaagctcgtagttggatccgggcagtc-gacgcgcggtgtgcctt-acggtgc-tactgcgtgcttcggcgccactatccggccatgt-cttgcatgtactttactgtgcg----tgtttggcgaccgggacgttta-ctttgaaaaaattagagtgcttaaagcaggcatatggccttgcataatggtgcatggaataatggaataggacctcgg-ttctattttgttggttttcggagctcgaggtaatgattaagaggaacagac-gggggcattcgtattgcggcgttagagg--tgaaattcttggatcgtcgcaag-acgaactactgcgaaggcattt-gccaagaatgttttc--attaatcaagaacgaaagttagaggttcgaaggcgatcagataccgccc-tagttctaaccataaacgatgccaaccagcgatccgtcggtgttcattcaatgactcgacgggcagc-ttccgagaaatcaaagtctttaggttccgggggaagtatggttgcaaagctgaaacttaaaggaattgacggaagggcaccaccaggagtggagcctgcggcttaatttgactcaacacgggaaaacttacccggcccggacactgtaaggattgacagattgagagctctttcttgattcggtgggtggtggtgcatggccgttcttagttggtggagcgatttgtctggttaattccgataacgaacgagactctagcctgctaaatagccaactgatccgcagcgtcggttgctat-----aagcttcttagagggacaggcgacgtttagtcgcacgagattgagcaataacaggtctgtgatgcccttagatgcccggggccgcacgcgcgctacactggctaaagcagc-tggcatta--------cgtctaggtcgaaaggcccggaaaatccgctgaaacttagccgtgattgggattgagctttgtaactatcgctcatgaacgaggaattcccagtaagcgcgagtcataagctcgcgttgattacgtccctgccctttgtacacaccgcccgtcgctactaccgattgaatgaattagtgaggacattggaccggacatcgcggctgtcgcaagacggctgcggctggctgggaagac-gtccaaactggctcatttagaggaagtaaaag
>Ramajendas_frigidus
---------------------------------------ccgcgaatggctcattaaatcagttatggttcactagatcgtat--tccttacatggataactgtggtaattctagagctaatacatgcaatcagctc-gttg--cctcgtgcagcgagcgcagttattagaat-aaaaccaat-ccggcctc--ggtcggt-tta----atggtgactctgaataaccgaagcggagcgctaaggtctcgtaccggcgccagatctttcaagtgtctgacttatcaacttgtt-gcgaggttatgttcctcgcatggtgtttacgggtgacggggaatcagggtccgattccggagagggagcctgagaaacggctaccacatccaaggaaggcagcaggcgcgcaaattacccactcccggcacggggaggtagtgacgaaaaataacgatgcgagagct-tttagcttttcgtaatcggaatgggtacactttaaatcctttaacgaggatctattggagggcaagtctggtgccagcagccgcggtaattccagctccaatagcgtatattaaagttgctgcggttaaaaagctcgtagttggatccgggcagtc-gacgcgcggtgctccta-acggagt-tactgtgtgc-tcggcgccactatccggccatgt-cttgcatgttctttattgagcg----tgcttggcgaccgggacgttta-ctttgaaaaaattagagtgcttaaagcaggcatatagccttgcataatggtgcatggaataatggaataggacctcgg-ttctattttgttggtttacggagctcgaggtaatgattaagaggaacagac-ggggacattcgtattgcggcgttagagg--tgaaattcttggatcgtcgcaag-acgaactactgcgaaagcattt-gtcaagaatgttttc--attaatcaagaacgaaagttagaggttcgaaggcgatcagataccgccc-tagttctaaccataaacgatgccaaccagcgatccgtcggtgttcatttaatgactcgacgggcagc-ttccgggaaaccaaagtgcttaggttccgggggaagtatgg-tgcaaagct---------------------------------------------------------------------------------------------------------------------------------------------------------------------------------------------------------------------------------------------------------------------------------------------------------------------------------------------------------------------------------------------------------------------------------------------------------------------------------------------------------------------------------------------------------------------------------------------------------------------------------------------------------------------------
>Adorybiotus_granulatus
------------------------------------------------------taaatcagttatggttcactagatcgtac--agtttacacggataactgtggtaattctagagctaatacgtgcaaccagctt-actt--ccttgtggagcgagcgcagttattagaac-aaaaccaat-ccggctctcgggtcggtaaaa----ttggtgactctgaataaccgaagcggagcgc-atggtctcgtaccggcgccagatctttcaagtgtctgacttatcagcttgtt-gttaggttatgttcctaacaaggcttcaacgggtaacggggtatcagggtccgataccggagagggagcctgagaaacggctaccacatccaaggaaggcagcaggcgcgcaaattacccactcccggcacggggaggtagtgacgaaaaataacgatgcgagagct-ctaagctcctcgtaatcggaatgggtacactttaaatcctttaacgaggatctattggagggcaagtctggtgccagcagccgcggtaattccagctccaatagcgtatattaaagttgctgcggttaaaaagctcgtagttggatctgggtagctggatagatggtatgctta-actgtgt-tactgtctgt-ttggcgccacaagccggccatgt-cttgcatgctcttcactgggtg----tgcttggcgaccggaacgttta-ctttgaaaaaattagagtgctcaaagcaggcgtacggccttgcataatggtgcatggaataatggaataggacctcgg-ttctattttgttggttttcggaactcgaggtaatgattaataggaacagac-gggggcatt-----------------------------------------------------------------------------------------------------------------------------------------------------------------------------------------------------------------------------------------------------------------------------------------------------------------------------------------------------------------------------------------------------------------------------------------------------------------------------------------------------------------------------------------------------------------------------------------------------------------------------------------------------------------------------------------------------------------------------------------------------------------------------------------------------------------------------------------------------------------------------------------------------------------------------------------
>Macrobiotus_hufelandi
gccatgca-tgtctcagtacttgcttttacaaggcgaaaccgcgaatggctcattaaatcagttatggttcaattgatcgtaa--attatacacggataactgtggtaattctagagctaatacgtgcaaatagctc-ggtc--ccttgtggaacgggcgcagttattagatc-aaaactaat-ccggccttcgggtcggtaaaa----ttggtgactctgaataaccgaagcggagcgc-gtggtctcgtaccggcgccagatctttcaagtgtctgacttatcagcttgntggttaggttacgttcctaacaaggctataacgggtaacggggtatcagggtccgataccggagagggagcctgagaaacggctaccacatccaaggaaggcagcaggcgcgcaaattacccactcctagcacagggaggtagtgacgaaaaataacgatgcgagggct-attagcttctcgtaatcggaatgggtacactttaaatcctttaacgaggatctattggagggcaagtctggtgccagcagccgcggtaattccagctccaatagcgtatattaaagttgctgcggttaaaaagctcgtagttggatctgggcttctgaacggacggtgcacttt-tcggtgc-aactgcttgt-ttggtgccacaagccggccatgt-cttgcatgctcttcactgcgtg----tgcttggcgaccggaacgttta-ctttgaaaaaattagagtgctcaaagcaggcgtatggccttgcataatggtgcatggaataatggaataggacctcgg-ttctattttgttggttttcggaactcgaggtaatgattaagaggaacggac-ggggacattcgtattgcggcgttagagg--tgaaattcttggatcgtcgcaag-acgaactactgcgaaagcattt-gccaagaatgttttc--attaatcaagaacgaaagttagaggttcgaaggcgatcagataccgccc-tagttctaaccataaacgatgccaaccagcgatccgtcggtgttcttttgttgactcgacgggcagctttccgggaaaccaaagtgtttaggttccgggggaagtatggttgcaaagctgaaacttaaaggaattgacggaagggcaccaccaggcgtggagcctgcggcttaatttgactcaacacgggaaaacttacccggcccggacactgtaaggattgacagattgagagctctttcttgattcggtgggtggtggtgcatggccgttcttagttggtggagcgatttgtctggttaattccgataacgaacgagactctagcctgctaaatagccaaccgatccgcagcgtcggttgctaca---aaagcttcttagagggacaggcggcgtttagtcgcacgagattgagcaataacaggtctgtgatgcccttagatgtccggggccgcacgcgcgctacactgaagggaccagagtgcttaat--------caccttggccggaaggcctggggaatccgattaaaccccttcgtgattgggattgagctttgtaattatcgctcatgaacgaggaatgcccagtactcgcgagtcataagctcgcgatgattacgtccctgccctttgtacacaccgcccgtcgctactaccgattgaatgatttagtgaggtcttcggactggccatcgaggctgattctgttggcttcggttggatcggaaagac-gaccaaactggctcatttagaggaagtaaaag
>Murrayon_pullari
gccatgca-tgtctcagtacttgcttcaacaaggcgaaaccgcgaatggctcattaaatcagttatggttcactagatcgtac--agtttacacggataactgtggtaattctagagctaatacgtgcaaatcagcttgctc--tctcg-ggagcaagcgcagttattagattaaaaaccaat-ccggccttcgggtcggtataa----ttggtgactctgaataaccgaagcggagcgc-atggtctcgtaccggcgccagatctttcaagtgtctgacttatcagcttgtt-gttaggttatgttcctaacaaggcttttacgggtaacggggtatcagggtccgataccggagagggagcctgagaaacggctaccacatccaaggaaggcagcaggcgcgcaaattacccactcccggcacggggaggtagtgacgaaaaataacgatgcgagagct-ctaagctcctcgtaatcggaatgggtacactttaaatcctttaacgaggatctattggagggcaagtctggtgccagcagccgcggtaattccagctccaatagcgtatattaaagttgctgcggttaaaaagctcgtagttggatctgggtagctggatggatggtgtgcctt-gcggtat-tactgtctgt-tcggcaccacaagccggccatgt-cttgtatgcccttcactgggtg----tacttggcgaccggaacgttta-ctttgaaaaaattagagtgctcaaagcaggcgtacggccttgcataatggtgcatggaataatggaataggatctcggattcttttttgttggttttcggaactcgaggtaatgattaataggaacagac-gggggcattcgtattgcggcgttagagg--tgaaattcttggatcgtcgcaag-acgaactactgcgaaagcattt-gccaagaatgttttc--attaatcaagaacgaaagttagaggctcgaaggcgatcagataccgccc-tagttctaaccataaacgatgccaaccagcgatccgtcggtgtttttatcatgactcgacgggcagc-ttccgggaaaccaaagtgcttaggttccgggggaagtatggttgcaaagctgaaacttaaaggaattgacggaagggcaccaccaggagtggagcctgcggcttaatttgactcaacacgggaaaacttaccaggccaggacactgtaaggattgacagattgagagctctttcttgattcggtgggtggtggtgcatggccgttcttagttggtggagcgatttg--------------------------------------------------------------------------------------------------------------------------------------------------------------------------------------------------------------------------------------------------------------------------------------------------------------------------------------------------------------------------------------------------------------------------------------------------------------------------------------------
>Richtersius_coronifer
-------------------------------------------------------------------------tagatcgtac--agtttacacggataactgtggtaattctagagctaatacgtgcaatcagctc-gctt--ccttgtgaagcgagcgcagttattagaac-aagaccaat-ccggccttcgggtcggtacaa----ttggtgactctgaataaccgaagcggagcgc-atggtctcgtaccggcgccagatctttcaagtgtctgacttatcagcttgtt-gttaggttatgttcctaacaaggcgtttacgggtaacggggtatcagggtccgataccggagagggagcctgagaaacggctaccacatctaaggaaggcagcaggcgcgcaaattacccactcccggcacggggaggtagtgacgaaaaataacgatgcgagagctataaagtttctcgtaatcggaatgggtacactttaaatcctttaacgaggatctattggagggcaagtctggtgccagcagccgcggtaattccagctccaatagcgtatattaaagttgctgcggttaaaaagctcgtagttggatctgggtagctggacggatggtatgcttt-actgtgt-tactgtctgt-tcggcaccacaagccggtcatgt-cttgcatgctcttcactgagtg----tgcttggcggccggaacgttta-ctttgaaaaaattagagtgctcaaagcaggcgtacggccttgcataatggtgcatggaataatggaataggacctcgg-ttctattttgttggttttcggaactcgaggtaatgattaataggaacagac-gggggcattcgtattgcggcgttagagg--tgaaattcttggatcgtcgcaag-acgaactactgcgaaagcattt-gccaagaatgttttc--attaatcaagaacgaaagttagaggttcgaaggcgatcagataccgccc-tagttctaaccataaacgatgccaaccagcgatccgtcggtgtttttttgatgactcgacgggcagc-ttccgggaaaccaaagtgcttaggttccgggggaagtatggttgcaaagctgaaactaaagaa---------------------------------------------------------------------------------------------------------------------------------------------------------------------------------------------------------------------------------------------------------------------------------------------------------------------------------------------------------------------------------------------------------------------------------------------------------------------------------------------------------------------------------------------------------------------------------------------------------------------------------------------------------------
