# Supplementary material for: Cretaceous amber inclusions illuminate the evolutionary origin of tardigrades
Source: Commun Biol. 2024 Aug 6;7:953. doi: 10.1038/s42003-024-06643-2 (PMC11303527; doi:10.1038/s42003-024-06643-2)
Supplement: Supplementary file 7 — Data S5: Results of the MCMCTree runs and convergence test [file 42003_2024_6643_MOESM7_ESM.xlsx]

## Sheet: Sheet1
Calibration Strategies	Runs	Tard-Arthropod			Eut-Hetero			Apochela-Parachela			Arthro-Echiniscoidea			Hypsibioid-Macrobiotoid			Hypsibiid-Ramazzottiid			Richtersiidae-Macrobiotidae			Mesobiotus-Paramacrobiotus			Echinisciid-Echiniscoids
		Mean	Min	Max	Mean	Min	Max	Mean	Min	Max	Mean	Min	Max	Mean	Min	Max	Mean	Min	Max	Mean	Min	Max	Mean	Min	Max	Mean	Min	Max
3rd strategy	Run1	583.41	529.18	635.48	534.12	439.32	626.88	328.64	238.07	419.69	375.29	276.33	474.36	221.58	158.07	294.63	169.76	111.82	234.94	175.38	116.22	240.99	148.28	90.19	209.3	278.09	181.64	365.98
3rd strategy	Run2	584.05	529.72	636.88	535.32	443.11	627.9	330.68	245.02	424.41	376.24	277.4	475.67	223.68	157.59	295.83	171.49	112.58	235.33	177.35	116.22	244.16	150.07	93.27	212.93	278.83	188.44	369.24
2nd strategy	Run1	581.66	528.17	635.42	515.17	408.06	623.52	317.52	222.77	410.86	369.39	270.81	472.64	210.71	145.72	277.76	164.46	101.12	221.7	162.88	108.23	220.16	136.21	84.33	188.92	275.21	180.47	364.74
2nd strategy	Run2	581.96	528.58	635.8	516.29	412.43	626.82	318.58	226.56	412.84	370.27	267.71	468.17	211.23	148.6	280.15	164.87	106.77	227.54	163.31	108.16	220.34	136.56	85.25	190.76	275.84	183.69	370.8
1st strategy	Run1	580.05	528.53	635.53	537.69	452.06	623.98	329.08	244.21	421.18	385.58	297.93	473.47	217.67	155.87	283.46	170.33	113.76	231.23	168.57	114	225.59	141.16	93.24	196.1	288.13	203	370.52
1st strategy	Run2	580.2	527.87	634.72	537.71	452.35	624.15	329.11	242.82	420.13	385.53	296.11	472.93	217.61	156.66	284.31	170.18	113.75	232.22	168.49	115.722	225.75	141.11	92.06	195.86	287.96	204.86	376.12
3rd strategy
Run1	Run2
583.41	584.05
534.12	535.32
328.64	330.68
375.29	376.24
221.58	223.68
169.76	171.49
175.38	177.35
148.28	150.07
278.09	278.83
2nd strategy
Run1	Run2
581.66	581.96
515.17	516.29
317.52	318.58
369.39	370.27
210.71	211.23
164.46	164.87
162.88	163.31
136.21	136.56
275.21	275.84
1st strategy
Run1	Run2
580.05	580.2
537.69	537.71
329.08	329.11
385.58	385.53
217.67	217.61
170.33	170.18
168.57	168.49
141.16	141.11
288.13	287.96
