# Supplementary material for: Cretaceous amber inclusions illuminate the evolutionary origin of tardigrades
Source: Commun Biol. 2024 Aug 6;7:953. doi: 10.1038/s42003-024-06643-2 (PMC11303527; doi:10.1038/s42003-024-06643-2)
Supplement: Supplementary file 8 — Data S6: 18S and 28S rRNA Genbank Accession numbers used for the divergence time estimation analyses [file 42003_2024_6643_MOESM8_ESM.xlsx]

## Sheet: Sheet1
Class	Order	Superfamily	Family	Species	18S rRNA	28S rRNA
Outgroup				Drosophila melanogaster	FBgn0085802	FBgn0267497
Heterotardigrada	marine Heterotardigrada		Batillipedidae	Batillipes mirus	GQ849016
	(formerly Arthrotardigrada)			Batillipes sp.	LC103163	LC103143
			Halechiniscidae	Florarctus nov. sp.	GQ849017
				Halechiniscus perfectus	GQ849018
				Halechiniscus remanei	AY582118
				Orzeliscus sp.	GQ849019
				Orzeliscus sp.2	LC103164	LC103150
			Stygarctidae	Stygarctus ayatori	LC103165	LC103160
			Styraconyxidae	Raiarctus colurus	GQ849020
			Tararctidae	Actinarctus doryphorus	OP901696
	Echiniscoidea	Echiniscoidea	Echiniscoididae	Echiniscoides basalticus	ON180697	ON180891
				Echiniscoides musa	ON180699	ON180893
				Neoechiniscoides aski	OP908048
				Isoechiniscoides sifae	OP908042
			Oreellidae	Oreella mollis	EU266962
			Echiniscidae	Acanthechiniscus islandicus	HM193383
				Acanthechiniscus victor	KT226095
				Antechiniscus lateromamillatus	HM193370
				Barbaria bigranulata	HM193373
				Barbaria jenningsi	EU266969
				Bryochoerus intermedius	JX114920
				Bryodelphax decoratus	MT333469	MT333462
				Bryodelphax parvulus	HM193371
				Claxtonia wendti	MK529668	MK529697
				Cornechiniscus cornutus	MT420869	MT420853
				Cornechiniscus imperfectus	MT420872	MT420856
				Diploechiniscus oihonnae	MT416481	MT416552
				Echiniscus masculinus	MT106621	MT106620
				Echiniscus testudo	MG016454	MG016455
				Hypechiniscus cataractus	MT809232	MT809195
				Hypechiniscus gladiator	MT809239	MT809202
				Kristenseniscus tessellatus	MK529690	MK529720
				Kristenseniscus walteri	MK529691	MK529721
				Mopsechiniscus franciscae	KT226091
				Mopsechiniscus granulosus	HM193379
				Nebularmis auratus	MW180881	MW180904
				Nebularmis reticulatus	MN262092	MN262096
				Parechiniscus chitonides	HM193380
				Proechiniscus hannae	HM193381
				Pseudechiniscus asper	MT645083	MT645081
				Pseudechiniscus shintai	MT645084	MT645082
				Testechiniscus spitsbergensis spitsbergensis	MH279664	MH286186
				Viridiscus perviridis	MK529696	MK529726
				Viridiscus viridissimus	AF056024
Eutardigrada	Apochela		Milnesiidae	Mlnesium pacificum	LC511088	LC511089
				Mlnesium tardigradum	MG912554	MG913804
				Milnesioides sp nov	OQ379409	OQ379397
	Parachela	Eohypsibioidea	Eohypsibiidae	Austeruseus faroensis	MH079470
				Bertolanius nebulosus	GQ849023
				Bertolanius volubilis	HQ604918
				Eohypsibius nadjae	HQ604921
		Hypsibioidea	Calohypsibiidae	Calohypsibius ornatus	MH279652	MK680130
				Calohypsibius sp	EU266940
			Hypsibiidae	Diphascon higginsi	HQ604932
				Diphascon puniceum	EU266949
				Kararehius gregorii	OP191648	OP191641
				Kopakaius nicolae	OP191650
				Borealibius zetlandicus	HQ604923
				Cryobiotus klebelsbergi	KC582833	KC582835
				Hypsibius dujardini	MG777532	MG777533
				Hypsibius exemplaris	MG800327	MG800337
				Adropion belgicae	HQ604925
				Adropion scoticum	MT126752	MT126770
				Arctodiphascon tenue	OQ351313	OQ357542
				Arctodiphascon wuyingensis	MK387067
				Astatumen bartosi	MT126754	MT126772
				Astatumen sp.	HQ604946
				Astatumen trinacriae	HQ604922
				Guidettion prorsirostre	MT126750	MT126768
				Insulobius orientalis	MT126764	MT126783
				Itaquascon serratulum	MT126759	MT126778
				Mesocrista revelata	KU528627	KU528628
				Mesocrista spitzbergensis	KX347532	KX347533
				Platicrista angustata	HQ604948
				Platicrista horribilis	MT126763	MT126782
				Platicrista sp	OQ351317	OQ357546
				Raribius minutissimus	MT126758	MT126777
				Notahypsibius pallidoides	MN912103	MK967961
				Pilatobius glacialis	MW012733	MW012743
				Pilatobius islandicus	MH682258	MH682257
			Acutuncidae	Acutuncus antarcticus	OM278641	OM278644
				Acutuncus mariae	MW012739	MW012742
			Incertae sedis	Mixibius saracenus	HQ604955
			Microhypsibiidae	Microhypsibius bertolanii	HQ604991
				Microhypsibius cf. bertolanii	OM304867	OM304874
			Ramazzottidae	Cryoconicus antiarktos	MK879537
				Cryoconicus kaczmareki	MG432796	MG432797
				Hebesuncus conjungens	AM500646
				Hebesuncus ryani	MK879541
				Ramazzottius oberhaeuseri	MG573241	MG573242
				Ramazzottius varieornatus	HQ604950	MG432818
		Isohypsibioidea	Doryphoribiidae	Apodibius confusus	KC582830	KC582834
				Doryphoribius flavus	HQ604940
				Doryphoribius macrodon	HQ604942
				Grevenius cryophilus	MW012741	MW012740
				Grevenius granulifer	EF620403
				Pseudobiotus kathmanae	HQ604957
				Pseudobiotus megalonyx	MK675931	MK675920
				Thulinius ruffoi	MK675932	MK675921
				Thulinius stephaniae	AF056023
			Halobiotidae	Halobiotus arcturulius	MZ050455	MZ050452
				Halobiotus crispae	EF620401
			Hexapodibiidae	Haplomacrobiotus utahensis	KT778600
				Hexapodibius micronyx	MK675930	MK675919
			Isohypsibiidae	Dastychius improvisus	MK737028	MK737035
				Dianea papillifera	EU266925
				Dianea sattleri	MK675926	MK675915
				Eremobiotus alicatai	HQ604951
				Eremobiotus sp. nov	MK675928	MK675917
				Fractonotus verrucosus	MG800855	MG800856
				Isohypsibius arbiter	KT778602
				Isohypsibius prosostomus	EF620404
				Ursulinius lunulatus	MK675933	MK675922
				Ursulinius pappi	MK675934	MK675923
			Ramajendidae	Ramajendas frigidus	MZ050453	MZ050450
		Macrobiotoidea	Adorybiotidae	Adorybiotus cf. granulatus	MT812475	MT812464
				Adorybiotus granulatus	HQ604961
				Crenubiotus crenulatus	MT812474	MT812468
				Crenubiotus ruhesteini	MW074384
			Macrobiotidae	Macrobiotus pallari	MT809069	MT809081
				Macrobiotus shonaicus	MG757132	MG757133
				Mesobiotus harmsworthi	MH197146	MH197264
				Mesobiotus philippinicus	KX129793	KX129794
				Minibiotus intermedius	ON005188	ON005193
				Minibiotus ioculator	MT023998	MT024041
				Paramacrobiotus areolatus	MH664931	MH664948
				Paramacrobiotus richtersi	MK041023
				Sisubiotus spectabilis	MN888371
				Tenuibiotus voronkovi	KX810045	KX810049
				Tenuibiotus zandrae	MN443040	MN443035
				Xerobiotus gretae	MW588434
				Xerobiotus pseudohufelandi	HQ604989
			Murrayidae	Dactylobiotus parthenogeneticus	MT373695	MT373701
				Dactylobiotus selenicus	MT812476	MT812466
				Murrayon cf. pullari	MT812477	MT812465
				Paramurrayon dianeae	HQ604981
			Richtersiusidae	Diaforobiotus islandicus	MT812470	MT812461
				Richtersius coronifer	MH681760	MH681757
				Richtersius ziemowiti	MT241891	MT241892
				Total Tardigrade Sequences	139	80
