# Supplementary material for: Cretaceous amber inclusions illuminate the evolutionary origin of tardigrades
Source: Commun Biol. 2024 Aug 6;7:953. doi: 10.1038/s42003-024-06643-2 (PMC11303527; doi:10.1038/s42003-024-06643-2)
Supplement: Supplementary file 9 — Data S7: Concatenated 18S and 28S rRNA sequences used for the divergence time estimation analyses [file 42003_2024_6643_MOESM9_ESM.txt]

>Drosophila_melanogaster
ccgcaaaaggctcattatatcagttatggttccttagatcgttaa-cagttacttggat-
aactgtggtaattctagagctaatacatg-caattaaaacatga------accttatggg
acatgtgcttttattaggct--aaaa-ccaa--gcgatcgca-------------agatc
gtt-ata-----ttggttgaactctagataac--atgcagatcgt-atggtc-ttgtac-
cgacgacagatctttcaaatgtctgccctatcaacttttgatggtagtatctaggactac
catggttgcaacgggtaacggggaatcagggttcgattccggagag-ggagcctgagaaa
cggctaccacatctaaggaaggcagcaggcgcgtaaattacccactcccagctcggggag
gtagtgacgaaaaataacaatacaggact-c-atatc--cgaggccctgtaattggaatg
agtacacttt-aaatcctttaacaaggaccaattggagggcaagtctggtg-ccagcagc
cgcggtaattccagctccaatagcgtatattaaagttg-ttgcggttaaaacgttcgtag
ttgaacttgtgctt----cata-cgggtagtaca-acttaca-attgtggttagtactat
acctt------------------------------tatgtatgtaagcgtattaccggtg
gagttcttatat----------------------------gtgattaaatacttgtatct
tttcatatgttcctcctatttaaaaacctgcattagtgctcttaaacgagtgt-----ta
ttgtgggcc-ggtactatta-ctttgaacaaattagagtgctt-aaagcaggct-tcaaa
t-----------------------------------------------------------
--------------------gcctgaatattctgtgcatgg-gataatgaaataagacct
c-tg-ttc-tgctttcattggtttt-----------------------------------
------cagatca-agaggtaatgattaatagaagcagtttgggggcattagtatta-cg
acgcgagagg--tgaaattcttgg-accgtcgtaag-actaacttaagcgaaag---cat
tt-gccaaagatgttttc--attaatc-aa-gaacgaaagttagaggttcgaaggcgatc
agataccgccc-tagttctaa-ccataaacgatgccagctagcaattgggtgtag-ctac
tt------------------ttatggctctctcagtcgct-tcccgggaaacca-aagct
tttgggctccgggggaagtatggttgcaaagctgaaacttaaaggaattgacggaaggg-
caccaccagg-agtggagcctgcggcttaatttgactc-aacacgggaaaacttaccagg
tccgaacataagtgtg-taagacagattgatagctctttctcgaatctatgggtggtggt
gcatggccgttcttagttcgtggagtgatttgtctggttaattccgataacgaacgagac
tcaaatatattaaa-tagatatcttcaggattatggtgctgaagcttatgtagccttcat
tcatgttggcagtaaaatgcttattgtgtttgaat-gtgtttatgtaagtggagc-----
-------cgtacctgttggtttgtcccattataaggaca-ctagcttcttaaatggacaa
attgcgtctagcaa------taatgagattgagcaataacaggtctgtgatgcccttaga
tgtcctgggctgcacgcgcgctacaatgaaagtatcaacgtgt-----------------
atttcctagaccgagaggtccgggtaaaccgctgaaccactttcatgcttgggattgtga
actgaaa-ctgtt-cacatgaacttggaattcccagtaagtgtgagtcattaactcgcat
tgattacgtccctgccctttgtacacaccgcccgtcgctactaccgattgaattatttag
tgaggtctccggacgtgatcactgtgacgccttgcgt--gttacggttg----tttcgca
aaagttgaatttaagcatattaattagg-ggaggaaaagaaactaacaaggatttt-ctt
agtagcggcgagcgaaaa-gaaaacagttcagcactaagtcactttgtctat--atggca
-aatgtgagatgcagtgtatggagcgtca-atattctagtatgagaaattaa-cgattta
agtccttcttaaatgaggccatttacccatagagggtgccaggcccgtataacgt-taat
gatt-actaga----tgatgtttccaaagagtcgtgttgcttgatagtgcagcactaagt
gggtggtaaactccatctaaaactaaatataaccatgagaccgatagtaaacaagtaccg
tgagggaaagttgaaaagaactctgaatagagagttaaacagtacgtgaaactgcttaga
ggttaagcccgatgaacctgaatat-ccgttatggaaa-------attcatca-------
--------------------------------ttaaaattgtaa-tattt----------
--------------------aaataatat-tatgagaatagtgtgca-ttttttccatat
aa---ggacattgtaatctat--------------------------tagcatataccaa
atttatcataaaatataacttatagtttatt--ccaa--------------ttaaattg-
cttgcat-tttaacac------agaataaatgttattaatttgataa-------------
--------ag---------------tgctg----atagattta-----------------
-----------tatgattacagtgcgtta------------------------------a
tttttcgga----------------------------attatataatggcat-a---att
atcattg-atttttgtg--tttattatatgcac--ttgtatgattaacaatgcgaa-aga
ttcaggataccttcgggacccgtcttgaaa
>Bat_mirus
------------------------------------------------------------
------------------------------------------------------------
------------------------------------------------------------
------------------------------------------------------------
------------------------------------------------------------
---------------------------------------cggagag-ggagcctgagaaa
cggctaccacatccaaggaaggcagcaggcgcgcaaattacccactcccggcacggggag
gtagtgacgagaaataacgctgcggggca-c-tatg-----tgctctcgcaagcgcaatg
agaacgcttt-aaagcttctatcgagtaccaactggagggcaagtctggtg-ccagcagc
cgcggtaattccagctccagtagcgtatactaatgctg-ctgcggttaaaacgctcgtag
tcgaatttgggttg----ccgg-cgggcctaaca-cagttgt-ctagcgcattgtg-ttt
gggctgtaagcgagctgcgcca-tgcgcgtagtg---------------agccgccggtg
t----cttgtgc----------------------------gttaacgcgtgcttggcatc
ggtcgccggcaccacctgtcgatg--cgc-gcgtcattctcttaagtgcgagt-----gg
cgtgtgttc-ggcatgttta-ctttgaaaaaattggagtgctc-aaagcaggcg-tacac
atgct-------------------------------------------------------
-------------atacgcagcctgaacagt-ggtgcatgg-aataatagaataggacct
c-gc-ctc-ta-ttttgttggctttatc--------------------------------
-----attggagg-cgaggtaatgatcgatggggaccatc-ggagccgtacgtacgg-ca
gcgttagagg--tgaaattcttgg-atcgctgccag-acgaacggaggcggagg---ctc
gc-ggctagcgggttttc--ttcgaccagatgagcgaaagtcagaggttcgaaggcgatc
agataccgccc-tagttctga-ccgtaaacgatgccaaccagcgatctgccgttg-ttca
tt----------------attaaacgactcggcaggcagc-ttccgggaaacca-aagtt
ttcgggttccgggggaagtatggttgcaaagctgaaacttaaaggaattgacggaaggg-
caccaccagg-agtggagcctgcggcttaatttgactc-aacacggggaaactcacccgg
gccggacactgtgaggtattgacagattgatagctctttcttgattcagtggatgttggt
gcatggccgttcttagttggtggagtgatttg----------------------------
------------------------------------------------------------
------------------------------------------------------------
------------------------------------------------------------
------------------------------------------------------------
------------------------------------------------------------
------------------------------------------------------------
------------------------------------------------------------
------------------------------------------------------------
------------------------------------------------------------
------------------------------------------------------------
------------------------------------------------------------
------------------------------------------------------------
------------------------------------------------------------
------------------------------------------------------------
------------------------------------------------------------
------------------------------------------------------------
------------------------------------------------------------
------------------------------------------------------------
------------------------------------------------------------
------------------------------------------------------------
------------------------------------------------------------
------------------------------------------------------------
------------------------------------------------------------
------------------------------------------------------------
------------------------------------------------------------
------------------------------------------------------------
------------------------------
>Bat_sp
------------------------------------------------------------
------------------------------------------------------------
------------------------------------------------------------
------------------------------------------------------------
------------------------------------------------------------
------------------------------------------------------------
------------------------------------------------------------
------------------------------------------------------------
--------------------------------------------------g-ccagcagc
cgcggtaattccagctccagtagcgtatactaatgctg-ctgcggttaaaacgctcgtag
tcgaatttgggttg----ccgg-cgggctccgca-tagttgc-ttaatgcgacgtgctgg
tagctatgtggtaggct------------------t-aattgttctac-cnccgccgttt
tcaggttgtattgtg-------------------------aataacagtcgcttgattac
ggtcgccggcaccacctgtcgatg--cgc-gcgttattcgcttaagtgcgagt-----ag
cgtgtgttc-ggcatgttta-ctttgaaaaaattggagtgctc-aaagcaggcg-tataa
atgct-------------------------------------------------------
-------------atacgcagcctgaacaat-ggtgcatgg-aataatggaataggacct
c-gt-ttc-ta-ttttggtggctttatg--------------------------------
-----cttagaaa-cgaggtaatgatcgatggggaccatc-ggagccgtacgtacgg-ca
gcgttagagg--tgaaattcttgg-atcgctgccag-acgaacggaggcggagg---ctc
gc-ggctagcgggttttc--ttcgaccagatgagcgaaagtcagaggttcgaaggcgatc
agataccgccc-tagttctga-ccgtaaacgatgccaaccagcgatctgcggctg-ttct
ct-----------------ttaaacgactccgcaggcagc-ttccgggaaacca-aagtt
ttcgggttccgggggaagtatggttgcaaagctgaaacttnnnnnnnnnnnnnnnnnnn-
nnnnnnnnnn-nnnnnnnnnnnnnnnnnnnnttgactc-aacacgggaaaactcacccgg
gccggacactgtgagg-attgacagattgatagctctttcttgattcagtggatggtggt
gcatggccgttcttagttggtggagtgatttgtctggttaattccgataacgaacgagac
tctagcctactaac-tagcccggt----ggtcacgagtggcgtttcg-------------
------------------------------------gcgctcgctctcgccgctg-----
-------------------------------------ca-ttggcttcttagagggactg
gtggttcttt----aaagccacacgaaattgagcaataacaggtctgtgatgcccttaga
tgtccggggccgcacgcgcgctacaatgaaagaatcagcgtgt-------------gttt
tcttcctgcgccgaaaggcgtgggcaatccgctgaaactctttcgtgatagggattgagc
tttgtaa-ttttcgctcatgaacgaggaattcccagtaagcgcgagtcatcagctcgcgt
tgattacgtccctgccctttgtacacaccgcccgtcgctactaccgattggatggcctag
tgaggtaatcggatcagcttcagcttgctgtcagcttcggttgcagctgctg-cggcaga
gaagac------------------------------------------------------
-------------------ggaattagctcagcgctgaatcttaggtctaga--aatagg
-tttaagaattgtggcgtgaagtggctgg-ttgctgcagc------tgtcaa-ggtgtgt
aagtttccttaaacggttcccagc-tccatagagggtgaaaggcccgtttcacactaggc
aagc-gctgtagc--atacagttgcagagagtctggttgtttggaaacgcaacctaaagt
cggtggtatgtttcatcgaaagctaaatatcgccgcgagtccgatagcgaacaagtnccg
tgagggaaaattgaaaagcactttgaagagagagtgaaacagtgcgtgaaaccgctcaga
ggtaagcggatgggccctngaaga---taagctagaga-------attcagcttgacta-
------aggcacgaaacggttttt-------tttgcgcgatcag-gtttc--ttgtaaac
tgtgacgtgcaggag-----agatgctgtcatgccgcgtttggtgta-ttttctttagcc
a-----gacgtcatcgcctttgcttg---------------------atatgtgcgcccg
caagtc-ata---gggaacgctcgtggcaag--cct----cgtgcatgttttcgagacg-
cttctta--------------cggcaattgtgagagtaaag-------cggcacattgta
aaggagc--------------a---gggtattatctgttgcta-tgcgctagaaatagga
gc-------------------ttgtgttg-----aagcagtgttattgag----tcgt-a
aggctcgat-ggcgat------------------------gcatt-tggcgc-a---act
c-tcttg-tttttcaag--cctaacagag--------aaaagcccgatgacgagtagaga
c---ggtctcccatccatcccgtcttgaaa
>Flo_sp
------------------------------------------------------------
------------------------------------------------------------
------------------------------------------------------------
------------------------------------------------------------
------------------------------------------------------------
------------------------------------------------------------
------------------------------------------------------------
------------------------------------------------------------
------------------------------------------------------------
-----------------------------------ttg-ctgcggttaaaaagctcgtag
ttggatctgggtca----ccgg-cgggcggtccg-tgtcgtc-cattcggcgcgtg-aat
tcgctatgcgcgttattttcca------------ctttgttggaatga-cgctgccggcg
ttatgtttcaat------------------tctactacgcgtagttttgtgcgtttcgtc
ggtcgccgggactacctgtcgagc--cgt-gtagcattctcttcagtgagtgt-----gc
tgcacgttc-ggtgcgttta-ctttgaaaaaattagagtgctc-aaagcaagcg-tatag
ctgcc-------------------------------------------------------
------------gcaaggtggcttgaatagt-ggtgcatgg-aataatagaataggactt
c-gcgttc-ta-gtttgttggtttt-----------------------------------
------tagctct-cgaagtaatgattaagagggacagac-gggggcattcgtattg-tg
tcgttagagg--tgaaattcttgg-atcgacgcaag-acgaactaatgcgaaag---cat
tt-gccaagaatgttttc--attaatcaca-gaacgaaagttagaggttcgaaggcgatc
agataccgccc-tagttctaa-ccataaacgatgccaacctgcgatccgccgtag-ctct
at----------------tatgaacgacgcggcgggcagc-ttccgggaaacca-aagtc
tttgggttccgggggaagtatggttgcaaagctgaaacttaaaggaattgacggaaggg-
caccaccagg-agtggagcctgcggcttaatttgactc-aacacggggaaactcacccgg
cccggacactgtaagg-attgacagattgagagctctttcaagattcggtggttggtggt
gcatggccgttcttagttggtggagtgatttgtctggttaattccgataacgaacgagac
tttaacctattaac-tagccaacc----ggtcatgactcgtatgtttgtt----------
--gtttcggcaatga--------------gcgtatgttgtcaatgccggttgc-------
------------------------------------ata-aatgcttcttagagggacag
gcggtatatttg---aagccgcacgaagctaagcaataacaggtctgtgatgcccttaga
tgtccggggccgcacgcgcgctacaatgaaagaatcagtgagt---ttgttcgt------
---tcctgggctgaaaggcttgggaaatccgctgaaactctttcgtaattggaattgagc
tttgtaa-ttatcgctcatgaacnnnnaattcccagtaagcgcgagtcatcagctcgcgc
tgattacgtccctgccctttgtacacaccgcccgtcgctactaccgattggatgatctag
tgaggtcttcggactgacaggc-gaagctgttagcttcgg--------------------
------------------------------------------------------------
------------------------------------------------------------
------------------------------------------------------------
------------------------------------------------------------
------------------------------------------------------------
------------------------------------------------------------
------------------------------------------------------------
------------------------------------------------------------
------------------------------------------------------------
------------------------------------------------------------
------------------------------------------------------------
------------------------------------------------------------
------------------------------------------------------------
------------------------------------------------------------
------------------------------------------------------------
------------------------------------------------------------
------------------------------------------------------------
------------------------------
>Hal_perfectus
------------------------------------------------------------
------------------------------------------------------------
------------------------------------------------------------
------------------------------------------------------------
------------------------------------------------------------
------------------------------------------------------------
------------------------------------------------------------
------------------------------------------------------------
------------------------------------------------------------
------------------------------------------------------------
------------------------------------------------------------
------------------------------------------------------------
------------------------------------------------------------
------------------------------------------------------------
------------------------------------------------------------
------------------------------------------------------------
------------------------------------------------------------
------------------------------------------------------------
------------------------------------------------------------
------------------------------------------------------------
----------------------------aa-gaacgaaagttagaggttcgaaggcgatc
agataccgccc-tagttctaa-ccataaacgatgccaaccagcgatccgccgctg-ctct
tt-------------------aaacgactcggcgggcagc-ttccgggaaacca-aagtc
ttcgggttccgggggaagtatggttgcaaagctgaaacttaaaggaattgacggaaggg-
caccaccagg-agtggagcctgcggcttaatttgactc-aacacggggaaactcacccgg
cccggacactgtaagg-attgacagattgagagctctttcttgattcggtgggtggtggt
gcatggccgttcttagttggtggagtgatttgtctggttaattccgataacgaacgagac
tctagcctactaac-tagccannn------------------------------------
---------------------------------------nnnnnnnnnnnnnnnn-----
-------------------------------------nn-nnnncttcttagagggacag
gcagtttacttg---aaactgcacgaaattgagcaataacaggtctgtgatgcccttaga
tgtccggggccgcacgcgcgctacaatggaggaatcagcgtgt---ttcattgc------
---acctgggtcgacagacttgggcaatccgctgaaactctttcgtgattgggattgagc
tttgtaa-ttatcgctcatgaacgaggaattcccagtaagcgcgagtcatcagctcgcgt
tgattacgtccctgccctttgtacacaccgcccgtcgctactaccgattggatgatctag
tgagatcttcggacctggcctacgacgctgtcgacttcggtagcagctgcgtttggccgg
aaagat------------------------------------------------------
------------------------------------------------------------
------------------------------------------------------------
------------------------------------------------------------
------------------------------------------------------------
------------------------------------------------------------
------------------------------------------------------------
------------------------------------------------------------
------------------------------------------------------------
------------------------------------------------------------
------------------------------------------------------------
------------------------------------------------------------
------------------------------------------------------------
------------------------------------------------------------
------------------------------------------------------------
------------------------------------------------------------
------------------------------------------------------------
------------------------------
>Hal_remanei
------------------------------------------------------------
------------------------------------------------------------
------------------------------------------------------------
------------------------------------------------------------
------------------------------------------------------------
------------------------------------------------------------
------------------------------------------------------------
------------------------------------------------------------
------------------------------------------------------------
------------------------------------------------------------
------------------------------------------------------------
------------------------------------------------------------
------------------------------------------------------------
------------------------------------------------------------
------------------------------------------------------------
------------------------------------------------------------
------------------------------------------------------------
------------------------------------------------------------
------------------------------------------------------------
------------------------------------------------------------
----------------------------aa-gaacgaaagttagaggttcgaaggcgatc
agataccgccc-tagttctaa-ccataaacgatgccaaccagcgatccgccgctg-ctct
ttc-------------attcaaaacgactcggcgggcagc-ttccgggaaacca-aagtc
ttcgggttccgggggaagtatggttgcaaagctgaaacttaaaggaattgacggaaggg-
caccaccagg-agtggagcctgcggcttaatttgactc-aacacggggaaactcacccgg
cccggacactgtaagg-attgacagattgagagctctttcttgattcggtgggtggtggt
gcatggccgttcttagttggtggagtgatttgtctggttaattccgataacgaacgagac
tctagcctactaac-tagccagtc----ggtcct--------------------------
---------------------------------------gacacgttgattgcgt-----
-------------------------------------at-tgnncttcttagagggacag
gcagtttacttg---aaactgcacgaaattgagcaataacaggtctgtgatgcccttaga
tgtccggggccgcacgcgcgctacaatggaggaatcagcgtgt---ttcattgc------
---acctgggtcgacagacttgggcaatccgctgaaactctttcgtgattgggattgagc
tttgtaa-ttatcgctcatgaacgaggaattcccagtaagcgcgagtcatcagctcgcgt
tgattacgtccctgccctttgtacacaccgcccgtcgctactaccgattggatgatctag
tgagatcttcggacctggcctacgacgctgtcgacttcggtagcagctgcgtttggccgg
aaagat------------------------------------------------------
------------------------------------------------------------
------------------------------------------------------------
------------------------------------------------------------
------------------------------------------------------------
------------------------------------------------------------
------------------------------------------------------------
------------------------------------------------------------
------------------------------------------------------------
------------------------------------------------------------
------------------------------------------------------------
------------------------------------------------------------
------------------------------------------------------------
------------------------------------------------------------
------------------------------------------------------------
------------------------------------------------------------
------------------------------------------------------------
------------------------------
>Orz_sp
--------------------------------acccgacagtgc---cagtacatggat-
aactgtggtaattctagagctaatacatg-cagtaagccctgaactta-attactaagtg
acgggtgcggttattagacc--aaaa-accaa-tcggcagtg---gcattagctgctgcc
gtt-cca-----ttggtg-aactctgagtaannacagcgaaccgc-acggtc-tcgtac-
cggcggtctgtcggtcaagcaactgccttatcagc--ttgtcgttaggttatacgcctaa
cgaggcgtcaacgggtaacgaacgattggggtccgacatcggagag-ggagcctgagaaa
cggctaccacatctaaggaaggcagcaggcgcgcaaattacccactcccggcacggggag
gtagtgacgagaaataacgatgcggggttccatgtgaattnnnnnnnnnnnnnnnnnnnn
nnnnnnnnnn-nnnnnnnnnnnnnnnnnnnnnnnnnnnnnnnnnnnnnnnn-nnnnnnnn
nnnnnnnnnnnnnnnnnnnnnngcgtatattaatgctg-ctgcggttaaaaagctcgtag
ttggatctgggttg----acgg-cgggcggtccg-cactgtt-tacc-ggtgtgag-aat
tcgctgtacgcgtcgttttctagttgaaat-----tatactggaacgg-cgctgccggcg
ttgagttagttagtaggtgtagttgcttatgtggcttctcgcttacttgcgctctacgtc
ggtcgccgcgaccacctgccggac--cgc-gttgtatattcttaagtgaatgt-----at
gatgcgttc-ggcgcgttta-ctttgaaaaaattagagtgctc-aaagcaggcg-tatag
atgcc-------------------------------------------------------
-----------caaaaggcagcctgaatagt-ggtgcatgg-aataatggaataggacct
c-gg-ttc-ta-ttttgttggtttt-----------------------------------
------cagtaat-cgaggtaatgattaagagggacagac-gggggcattcgtactg-tg
tcgttagagg--tgaaattcttgg-atcgacgcaag-acgaactaatgcgaaag---cat
tt-gccaagaatgttttc--attaatcaca-gaacgaaagttagaggttcgaaggcgatc
agataccgccc-tagttctaa-ccataaacgatgccaaccagcgatccgccgctg-ctct
tt---------------tttataacgactcggcgggcagc-ttccgggaaacca-aagtt
ttcgggttccgggggaagtatggttgcaaagctgaaacttaaaggaattgacggaaggg-
caccaccagg-agtggagcctgcggcttaatttgactc-aacacggggaaactcacccgg
cccggacacagtaagg-attgacagattgagagctctttcttgattcggtgggt------
------------------------------------------------------------
------------------------------------------------------------
------------------------------------------------------------
------------------------------------------------------------
------------------------------------------------------------
------------------------------------------------------------
------------------------------------------------------------
------------------------------------------------------------
------------------------------------------------------------
------------------------------------------------------------
------------------------------------------------------------
------------------------------------------------------------
------------------------------------------------------------
------------------------------------------------------------
------------------------------------------------------------
------------------------------------------------------------
------------------------------------------------------------
------------------------------------------------------------
------------------------------------------------------------
------------------------------------------------------------
------------------------------------------------------------
------------------------------------------------------------
------------------------------------------------------------
------------------------------------------------------------
------------------------------------------------------------
------------------------------------------------------------
------------------------------------------------------------
------------------------------
>Orz_sp2
------------------------------------------------------------
--------------tagagctaatacatg-cagtaagccctgaactta-attactaagtg
acgggtgcggttattagacc--aaaa-accaa-tcggcagtg---gcattagctgctgcc
gtt-cca-----ttggtg-aactctgagtaactacagcgaaccgc-acggtc-tcgtac-
cggcggtctgtcggtcaagcaactgccttatcagc--ttgtcgttaggttatacgcctaa
cgaggcgtcaacgggtaacgaacgattggggtccgacatcggagag-ggagcctgagaaa
cggctaccacatctaaggaaggcagcaggcgcgcaaattacccactcccggcacggggag
gtagtgacgagaaataacgatgcggggtt-catgtg-----aattctcgtaatcggaatg
agtacacttt-aaatcctttaacgaggagctattggagggcaagtctggtg-ccagcagc
cgcggtaattccagctccaatagcgtatattaatgctg-ctgcggttaaaaagctcgtag
ttggatctgggttg----acgg-cgggcggtccg-cactgtt-tacc-ggtgtgag-aat
tcgctgtacgcgtcgttttctagttgaaat-----tatactggaacgg-cgctgccggcg
ttgagttagttagtaggtgtagttgcttatgtggcttctcgcttatttgcgctctacgtc
ggtcgccgcgaccacctgccggac--cgc-gttgtatattcttaagtgaatgt-----at
gatgcgttc-ggcgcgttta-ctttgaaaaaattagagtgctc-aaagcaggcg-tatag
atgcc-------------------------------------------------------
-----------caaaaggcagcctgaatagt-ggtgcatgg-aataatggaataggacct
c-gg-ttc-ta-ttttgttggtttt-----------------------------------
------cagtaat-cgaggtaatgattaagagggacagac-gggggcattcgtactg-tg
tcgttagagg--tgaaattcttgg-atcgacgcaag-acgaactaatgcgaaag---cat
tt-gccaagaatgttttc--attaatcaca-gaacgaaagttagaggttcgaaggcgatc
agataccgccc-tagttctaa-ccataaacgatgccaaccagcgatccgccgctg-ctct
tt---------------tttataacgactcggcgggcagc-ttccgggaaacca-aagtt
ttcgggttccgggggaagtatggttgcaaagctgaaacttaaaggaattgacggaaggg-
caccaccagg-agtggagcctgcggcttaatttgactc-aacacggggaaactcacccgg
cccggacaccgtaagg-attgacagattgagagctctttcttgattcggtgggtggtggt
gcatggccgttcttagttggtggagtgatttgtctggttaattccgataacgaacgagac
tctagcctactaac-tagccagtc----ggtcctgatgcgttttgagtgtgtgttagc--
--gtttcggcgttgg------cattgcatttgagcgctatcaaagccggctgc-------
------------------------------------aat-tatgcttcttagagggacag
gcggtttattag---aagccgcacgaaattgagcaataacaggtctgtgatgcccttaga
tgtccggggccgcacgcgcgctacactgaaagaatcagcgtgt---tttaatatt-----
--atcctgggttgaaagacttgggtaatccgctgaaactctttcgtgattgggattgagc
tttgtaa-ttatcgctcatgaacgaggaattcccagtaagcgcgagtcatcagctcgcgt
tgattacgtccctgccctttgtacacaccgcccgtcgctactaccgattggatgatctag
tgagatcttcggactagccgac-gacgctgtcgactttggttgcagctccgtctggccgg
aaagat------------------------------------------------------
---------------------------------------tcgtgcagctggc--aacagt
tgtcaggaaatgtagcgtgaaggaggtgg-ctattgtggc------cgttga-cgcgcat
aagtctcagtgaacagagccaagt-cccatggagggtgctaggcccgttttgcgtgtgac
gagt-gccacaat--gaacgcttccagagagtcgggttgtttgagaacgcaacctaaagc
cggtggtatactccatcgaaagctaaatacggccacgagtccgatagcgaacaagtaccg
tgagggaaaattgaaaagcactttgaagagagagcgaaatagtgcgtgaaaccgctcaga
ggcaagctgatgggccctcgaaga---tgtggcaagga-------attcagcc-gattat
tttca-gcgcacaactgagctatt-------atattgactgtag-ctatt--ttgcttgc
agcaattggtttggttggttgag-------tgctgataattggtgcacttttctttgtcc
a-----tacgtcaccactattgctgtttt------------------tgatgtgcccgca
gcaagt-gtg---tgatcacctgttaattat--gcttttatagtattgttttcgggctg-
tttgccg-cttgtaat------tgcgcgagtgc---------aattg-cgacatccagta
atagacc-agacattttcacta-c-tgatgttt-tcaatgcca-----------------
--------gttattgatagcttattggta-----ggccatgtttagcgaa--tcaaaa-a
aggttcgatttgcgtggtttgtggtttgttaaaaaccactattac-tactat-a---act
c-tgtta-atgctttgg--cgtggtagtt-tg-----taactgtcggtggcgagt--aga
c---ggtcacccatccatcccgtcttgaaa
>Stg_ayatori
------------------------------------------------------------
------------------------------------------------------------
------------------------------------------------------------
------------------------------------------------------------
------------------------------------------------------------
------------------------------------------------------------
------------------------------------------------------------
------------------------------------------------------------
------------------------------------------------------------
------------------------------------------------------------
------------------------------------------------------------
------------------------------------------------------------
------------------------------------------------------------
-----------------------------------atgcactttattgtgtgt-----gc
tgcttgctc-ggcacgttta-ctgtgaaaaaatcagagtgctc-aaagcaggcg-tatag
acgcgt------------------------------------------------------
-----------tgcatagcagcctgaatagt-ggtgcatgg-aataatggaataggacct
c-gg-ttc-ta-ttttgttggtttt-----------------------------------
------cggaatt-tgaggtaatgattaagagggacagac-gggggcattcgtattg-cc
acgttagagg--tgaaattcttgg-atcgtggcaag-acgaacaactgcgaaag---cat
tt-gccaagcatgttttc--attgatc-aa-gaacgaaagtcagaggttcgaaggcgatc
agataccgccc-tagttttga-ccataaactatgccaaccagcgatccgnnnnnn-nnnn
nnnnnnnnnnnnnnnnnnnnnnnnnnnnnnnnnnnnnnnn-nnnnnnnnnnnnn-nnnnn
nnnnnnnnnnnnnnnnnnnnnnnnnnnnnnnnnnnnnnnnnnnnnnnnnnnnnnnnnnn-
nnnnnnnnnn-agtggagcctgcggcttaatttgactc-aacacgggaaaactcacccgg
cccggacaccgtaagg-attgacagattgatagctctttcttgattcggtggatggtggt
gcatggccgttcttagttggtggagtgatttgtctggttaattccgataacgaacgagac
tctaacctgctaac-tagccagtc----ggttttctcggagcgtt---------------
--gccttagcgc------------------------gcgcgcatgtgtggcggcaacgtc
acgtgtgtgtgtgtgcgggcgcgctccatgccggctgct-tgtgcttcttagagggacag
gcggcgttgtttgacaagccgcacgagattgagcaataacaggtctgtgatgcccttaga
tgttcggggctgcacgcgcgctacactgaaggaatcagcgtgc---gtccacgct--tag
ttgtcctgggctgaaaggcttgggtaaaccgctgaaactccttcgtgattgggattgagc
cttgtaa-tttgtgctcatgaacgaggaattcccagtaagcgcgagtcatcagctcgcgt
tgattacgtccctgccctttgtacacaccgcccgtcgctactaccgattggatgatctag
tgaggtcttcggactggctgccgttggctgtcggttc--gccgcagcctcggctgg----
------------------------------------------------------------
------------------------------------------------------------
----------------------------------------------cgtcgg-cgcgcat
aagtctccctgagcggggccacgt-cccatggagggtgcaaggcccgtgttgcgcgcggc
gagt-gcagcgat--aaacgctggcgtagagtcaggttgtttgagagtgcaaccttaagt
cggtggtacactccatcgaaggctaaatatcaccacgagtccgatagcgaacaagtaccg
tgagggaaaattgaaaagcactttgaagagagagcgaaacagtgcgtgaaaccgctcaga
ggcaagcggataggccctcgaaggctgtcgagcaaggaa------attcaggttggangt
gtgct-gttgtcggcggcggcgttacgtcagtgtgccatcacac-gatgt--ncgctgnn
tgc-------ntgtgta-------------caacggcgccaactgtatttntccttgctc
ctaggcaacgtcaccgctattgctgt---------------------atgtgcgtttgca
gctgtc-tag---cgaacgctcgacatgcgtcggctttg------ccgcgcgcgttaag-
ctgattg-cttgatag----------------cagggcaaaatatca-cggcacgcggta
atagagc--------------a---tggcctgagtcacaggcg-cgcacattgngcgtgc
g-----ccggctgcggcaacgtgttgttgcg--ttgttggctgtgccgagacttgcgc-t
cgaatcagc-cgcgct------------------------ctaac-ggcaat-g---ctt
g-cagta-gcagtgttg--gctgtgacat--------angcgccaggtggcgagt--aga
c---ggtttcctatccatcccgtcttgaaa
>Rai_colurus
------------------------------------------------------------
------------------------------------------------------------
------------------------------------------------------------
------------------------------------------------------------
------------------------------------------------------------
-----------------------------------------cggag-agggcctgagaaa
cggctaccacatctaaggaaggcagcaggcgcgcaaattacccactcccggcatggggag
gtagtgacgagaaatatcaatacggggcg-c-ctatg--tgccttcccgtaattgaaatg
agtacactct-aaaccggttaacgaggacctattggagggcaagttgggtg-ccagcagc
cgcggtaattcctactccaagagcatatgttaatgctg-ctgagattaaaaagctcgtag
ttggatctgggtag----gcag-cgggtccccta-cgtctaa-tt----------ggcgt
gtgtggtgactgacgcaata---tgctcgcagtggt-t-cggcgatgc-ccccgttggtg
ttc------------------------------------------------cgttcttgg
tgtcgctgccaccaccggccagtgaccgt-gctgtgtgttcttcattgagcgc-----gc
ggctcgtct-ggcacgttta-ctttgaaaaaattagagtgctc-aaagcaggcg-tacaa
actct-------------------------------------------------------
-------------atacacagtccgaataat-ggtgcatgg-aataatggaataggacct
c-gg-ttc-ta-ttttgttggtaca-----------------------------------
------cggatctacgaggtaatgatcaagaggggcagac-gggggcatccgtatgg-ct
gcgttagagg--tgaaattcttgg-atcgcagccag-acgcacaactgcgaagg---cat
tt-gcccagaatgttttc--attgatcaca-gaacgaaagttagaggttcgaaggcgatc
agataccgccc-tagttctaa-ccgtaaacgatgcaaaccagcgatccgccgttg-ccgt
gctt-----------catagcgattaggtcggcgggcagc-ttcccggaaacga-cagtc
ttcgtgttct-gggatagtatggttgcaaagctgaaatttaaaggaattgacggaaggg-
caccaccaggctgtggactgtgcggcttaatcggactc-aacac-ggaaaacttacccgg
gtaggataccggaagg-attgccagattga-agctctttcttgattcggtggatggtggt
gcatggccgttcttagttggtggagtgatttg----------------------------
------------------------------------------------------------
------------------------------------------------------------
------------------------------------------------------------
------------------------------------------------------------
------------------------------------------------------------
------------------------------------------------------------
------------------------------------------------------------
------------------------------------------------------------
------------------------------------------------------------
------------------------------------------------------------
------------------------------------------------------------
------------------------------------------------------------
------------------------------------------------------------
------------------------------------------------------------
------------------------------------------------------------
------------------------------------------------------------
------------------------------------------------------------
------------------------------------------------------------
------------------------------------------------------------
------------------------------------------------------------
------------------------------------------------------------
------------------------------------------------------------
------------------------------------------------------------
------------------------------------------------------------
------------------------------------------------------------
------------------------------------------------------------
------------------------------
>Act_doryphorus
ccgcgaatggctcattaaatcagttatggtttacccgacagtgc---cagtacatggac-
aactgtggtaattctagagctaatacatg-cagaaagctccgagcccgttcgcgcgggcg
acgagcgcagttattagatc--aaaa-accaa-tcggccggcg-gctcgcgccgtcggcc
gcccggt-----ttggtg--actctgagtaaccacagcgaatcgc-acggtc-tcgcac-
cggcggtctgtcggtcaagcaactgccttatcagc--ttgtcgttaggttatacgcctaa
cgaggcgtcgacgggtaacgaacgatcggggtctgacatcggagag-ggagcctgagaaa
cggctgccacatccaaggaaggcagcaggcgcgcaaattacccactcccggcacggggag
gtagtgacgagaaataacgatgcgaggct-c-catc----gagccttcgtaatcggaatg
agtacacttt-aaatcctttaacgagtaactattggagggcaagtctggtg-ccagcagc
cgcggtaattccagctccaatagcgtatattaatgctg-ctgcggttaaaaagctcgtag
ttggatctgggtcg----ccgg-cgggcgctccg-cgtctca-ttgtggacgcg-gtctt
gcgctgaaggcgtcgtgtgcgcgcgcgctctgcgttgcgcgcgcgcgg-cgtggccgacg
cggcacttccgcact-------------------------cgtgtgcgggtgtcgcggcc
ggtcgccggcaccaccggccggac--cgc-gcggcatgctcttcgctgagtgt-----gc
tgcgcgttc-ggtgcgttta-ctttgaaaaaattagagtgctc-aaagcaggcg-tacag
ttgtgtgtgcgcgctcgtttgcactcgcgttcgtgcgtgccgcttcggcgtgccgcgcgg
cgcgatgccggcgtgcaaccgtctgaataat-ggtgcatgg-aataatggaataggacct
c-gg-ttc-ta-ttttgttggtttc-----------------------------------
------tggagct-cgaggtaatggttaagagggacagac-gggggcatccgtatcc-tg
ccgttagagg--tgaaattctagg-atcggcaggcg-acgaaccaaggcgaaag---cat
tt-gccaagaatgttttc--attaatcaca-gaacgaaagtcagaggttcgaaggcgatc
agataccgccc-tagttctga-ccataaacgatgccaaccagcgatccgccgctc-gtct
ca-------------cttcgttaacgactcggcgggcagc-ttccgggaaacca-aagtt
ttcgggttccgggggaagtatggttgcaaagctgaaacttaaaggaattgacggaaggg-
caccaccagg-agtggagcctgcggcttaattcgactc-aacacggggaaactcacccgg
cccggacaccgtaagg-attgacagattgagagctctttcttgattcggtgggtggtggt
g-----------------------------------------------------------
------------------------------------------------------------
------------------------------------------------------------
------------------------------------------------------------
------------------------------------------------------------
------------------------------------------------------------
------------------------------------------------------------
------------------------------------------------------------
------------------------------------------------------------
------------------------------------------------------------
------------------------------------------------------------
------------------------------------------------------------
------------------------------------------------------------
------------------------------------------------------------
------------------------------------------------------------
------------------------------------------------------------
------------------------------------------------------------
------------------------------------------------------------
------------------------------------------------------------
------------------------------------------------------------
------------------------------------------------------------
------------------------------------------------------------
------------------------------------------------------------
------------------------------------------------------------
------------------------------------------------------------
------------------------------------------------------------
------------------------------------------------------------
------------------------------
>Ecn_basalticus
------------------------------------------------------------
------------------------------------------------------------
------------------------------------------------------------
---------------------------------------------------------gc-
cggcggtctgtcggtcaagcaactgccttatcagc--ttgtcgttaggttatatgcctaa
cgaggcgtcaacgggtaacgaacgatcggggtcggacatcggagag-ggagcctgagaaa
cggctaccacttccaaggaaggcagcaggcgcgcaaattacccactcccggcacggggag
gtagtgacgagatgtattgatgcggggct-a-ttat-------gcctcgtaatcaaaatg
agtacactttaaaatcctttaacgaggacctattggagggcaagtctggtg-ccagcagc
cgcggtaattccagctccaatagcgtatattaatgctg-ctgcggttaaaacattcgtag
ctggatctgggttg----tcgg-cgggctctttg-cactgtt-ttctagcagtgtatttg
taggtaatacggtagct------------------tcggctactatgc-catcattatta
-----------------------------------------tcgtatgatagtagtgttt
ggtcgccgacaccacctgccgagc--cgg-gtctcatattcttcactgagtgt-----gt
gatgcgttc-ggtgctttta-ccttgaaaaaattagagtgctcaaaagcaggcggtatag
tcgcg-------------------------------------------------------
-------------tttagcggcttgaatatt-ggtgcatgg-aataatggaataggacct
c-gg-ttc-ta-ttttgttggtttt-----------------------------------
------caggact-cgaggtaatgattaagagggacagac-ggaggcattggtattg-ca
acgtt-------------------------------------------------------
------------------------------------------------------------
------------------------------------------------------------
------------------------------------------------------------
------------------------------------------------------------
------------------------------------------------------------
------------------------------------------------------------
------------------------------------------------------------
------------------------------------------------------------
------------------------------------------------------------
------------------------------------------------------------
------------------------------------------------------------
------------------------------------------------------------
------------------------------------------------------------
------------------------------------------------------------
------------------------------------------------------------
------------------------------------------------------------
------gaacttaagcatattattaagc-ggaggaaaagaaaccaactgggatgtc-ctt
agtaacggcgagtgaagaggactacagtccagcgctgaattgtattgttggc--aacagc
-gatacaacatgtagcgtgaagcaagcat-ctattgatac------cgttat-tgtgtgt
aagtctccatgagcggggccaagt-tccagggatggtgcaaggccagtgtcgcacataac
gagt-gtttcaat--gcaagcttgtcgagagtcaggttgtttgggaacgcaacctaaagt
cggtggtatgctccatcgaagactaaatatggccacgagtccgatagcgaacaagtaccg
tgagggaaaattgaaaagcactttgaagagagagcgaaacagtgcgtgaaaccgctcaga
ggtaagcagatggaccctcgaagg---ttgtataattg-------at-------------
------------------------------------------------------------
------------------------------------------------ttttcaattatc
g-----cacgccaccactattgctgg-----------------------atgtgtccgta
gctggt--tg---tggacacttgagactgag--cttc-----ggcttac--ttgagatg-
cttgcaa-tcggtgt----tacgtgagtg--------------acta-cggcatctggta
atagcac-ca---------------gggcgcta-gttgg--ta-----------------
------acaagtaagagcgcttgctggtgca---ttgtttcattctcaagatgtgagtag
catcttggcttgagca------------------------atg---cgctgc-aa--cac
gttagta-ttatgttgc--cggcta-----tt-----aagtgcccggtggcgagt--aga
------------------------------
>Ecn_musa
------------------------------------------------------------
-----------ttctagagctaatacatg-cagcaaaccctgattg----cttcggcgag
acgggtgcagttattagatc--aaaa-accaa-tcgaccttc-----------acaggtc
gtt-aca-----ttggtg--aatctgagtaaccatagcaaaccgc-atggcc-tagcgc-
cggcggtctgtcggtcaagcaactgccttatcagc--ttgtcgttaggttatatgcctaa
cgaggcgtcaacgggtaacgaacgatcggggtcggacatcggagag-ggagcctgagaaa
cggctaccacttccaaggaaggcagcaggcgcgcaaattacccactcccggcacggggag
gtagtgacgagatgtattgatgcggggct-t-ttat-------gcctcgtaatcaaaatg
agtacacttt-aaatcctttaacgaggacctattggagggcaagtctggtg-ccagcagc
cgcggtaattccagctccaatagcgtatattaatgctg-ctgcggttaaaacattcgtag
ctggatctgggttg----tcgg-tgagcgctttg-cactgtt-ttctagcagtgta-ttt
gcgctaatacggtactt------------------t--tgtgctatgc-catcactattg
-----------------------------------------tcgactgatgatagtgttt
ggtcaccgacaccacctgccgagc--cgt-gtctcatattcttcactgagtgt-----gt
gatgcgttcgggtgctttta-ccttgaaaaaattagagtgctc-aaagcaggcg-tatag
tcgcg-------------------------------------------------------
-------------ttcagcggcttgaatatt-gatgcatgg-aataatggaataggacct
c-gg-ttc-ta-ttttgttggtttt-----------------------------------
------caggact-cgaggtaatgattaagagggacagac-ggaggcattcgtattg-ca
acgttagagg--tgaaattcttgg-atcg-------------------------------
------------------------------------------------------------
------------------------------------------------------------
------------------------------------------------------------
------------------------------------------------------------
------------------------------------------------------------
------------------------------------------------------------
------------------------------------------------------------
------------------------------------------------------------
------------------------------------------------------------
------------------------------------------------------------
------------------------------------------------------------
------------------------------------------------------------
------------------------------------------------------------
------------------------------------------------------------
------------------------------------------------------------
------------------------------------------------------------
------gaacttaagcatattattaagc-ggaggaaaagaaaccaactgggatgtc-ctt
agtaacggcgagtgaagaggactacagtccagcgctgaattgtattgttggc--aacagc
-gatacaacatgtagcgtgaagcaagcat-ctattgatac------cgttat-tgtgtgt
aagtctccatgagcggggccaagt-tccagggatggtgcaaggccagtgtcgcacttaac
gagt-gtttcaat--gcaagcttgttgagagtcaggttgtttgggaacgcaacctaaagt
cggtggtatgctccatcgaagactaaatatggccacgagtccgatagcgaacaagtaccg
tgagggaaaattgaaaagcactttgaagagagagcgaaacagtgcgtgaaaccgctcaga
ggtaagcagatggaccctcgaagg---tagaatgtata------tattc-----------
------------------------------------------------------------
------------------------------------------------ttatatatattc
g-----cacgccaccactattgctgg-----------------------atgcgtccgta
gccaat--tg---tggacacttgagattgag--cttc-----ggcttac--ttgagatg-
cttgcaa-ttggcatt--atacgtgagtg--------------acta-cggcatctggta
atagcac-ca---------------gggcgcta-gttgg--ta-----------------
------acaagtaaaagcgcttgccggtgca---ttgttccattttcaaggtgtgagtag
caccttggcttggaca------------------------atg---cgctgc-aa--cac
gctagta-ttatgttgc--cagctgatat--------aagtgcccggtggcgagt--aga
------------------------------
>Noe_aski
---------------------------------cccgacagtac---cagtacatggat-
aactgtggtaattctagagctaatacatg-cagcaagccctgattg----cttcggcgag
acgggcgcagttattagatc--aaaa-accaa-tcggccttt-----------attggtc
gtt-tta-----ttggtg--aatctgagtaaccatagcaaaccgc-atggcc-tagagc-
cggcggtctgtcggtcaagcaactgccttatcagc--ttgtcgttaggttatatgcctaa
cgaggcgtcaacgggtaacgaacgatcggggtcggacatcggagag-ggagcctgagaaa
cggctaccacttccaaggaaggcagcaggcgcgcaaattacccactcccggcacggggag
gtagtgacgagatgtattgatgcggggct-a-tata-------gcctcgtaatcaaaatg
agtacacttt-aaatcctttaacgaggacctattggagggcaagtctggtg-ccagcagc
cgcggtaattccagctccaatagcgtatattaatgctg-ctgcggttaaaacattcgtag
ctggatctgggttg----tcgg-cgggcactctg-cattgct-tcatagcagtgtcttag
ttgctagtccggtagtt------------------t-atctacttagc-catcactattg
-----------------------------------------ttgcaagatagtagtgtat
ggtcgccgacaccacctgccgaac--cgt-gtctcatattctttattgagtgt-----gt
gatgcgttc-ggtgctttta-ccttgaaaaaattagagtgctc-aaagcaggcg-tatag
tcgcg-------------------------------------------------------
-------------tttagcggcttgaatatt-gatgcatgg-aataatggaataggacct
c-gg-ttc-ta-ttttgttggtttt-----------------------------------
------caggact-cgaggtaatgattaagagggacagac-ggaggcattcgtattg-ca
acgttagagg--tgaaattcttgg-atcgttgcaag-acgaactaatgcgaagg---cat
tc-gcctaggatgttttc--attggccagatgaatgaaagttagaggttcgaaggcgatc
agataccgccc-tagttctaa-ccataaacgatgccaactagcgatccgtcaatc-ttta
at-----------------attattgagttgacgggcagc-ttccgggaaacca-aagtc
tttgggttccgggggaagtatggttgcaaagctgaaacttaaaggaattgacggaaggg-
caccaccagg-agtggagcctgcggcttaatttgactc-aacacggggaaacttacccgg
gccggacactgtaagg-attgacagattgatagctctttcttgattcggtggatggtggt
gcatggccgttcttagttggtggagtgatttgtctggttaattccgataacgaacgagac
tctagcctactaaa-tagaccgct----gattgtatctttagtatgtgaa----------
--gctccggtgg---------------atcatactgaggaattcaaacgtcagtc-----
-------------------------------------gg-tatacttcttagagggacag
gcggaacat------aagccgcacgagattgagcaataacaggtctgtgatgcccttaga
tgtccggggctgcacgtgcgctacactgaagagatcagcgtgtttattgaccacttgttg
gtatcctgggccgaaaggtctgggcaatccgctgaaacttcttcgtgattgggattgagc
tttgtaa-ttatcgctcatgaacgaggaattcccagtaagcgcgagtcatcagctcgcgt
tgattacgtccctgccctttgtacacaccgcccgtcgctactaccgattggatgatctag
tgaggcctttggaccggttgattgcgcttgtttcg------gcaagctgcttctaactgg
aaagaa------------------------------------------------------
------------------------------------------------------------
------------------------------------------------------------
------------------------------------------------------------
------------------------------------------------------------
------------------------------------------------------------
------------------------------------------------------------
------------------------------------------------------------
------------------------------------------------------------
------------------------------------------------------------
------------------------------------------------------------
------------------------------------------------------------
------------------------------------------------------------
------------------------------------------------------------
------------------------------------------------------------
------------------------------------------------------------
------------------------------------------------------------
------------------------------
>Ise_sifae
---------------------------------cccgacagtac---cagtacatggat-
aactgtggtaattctagagctaatacatg-cagcaagccctgactg----cttttgcggg
acgggcgcagttattagatc--aaaa-accaa-tcgactctt------------tgagtc
gtc-gta-----ttggtg--aatctgagtaaccatagcaaaccgc-atggcc-ttgagc-
cggcggtctgtcggtcaagcaactgccttatcagc--ttgtcgttaggttacatgcctaa
cgaggcgtcaacgggtaacgaacgatcggggtcggacatcggagag-ggagcctgagaaa
cggctaccacttccaaggaaggcagcaggcgcgcaaattacccactcccggcacggggag
gtagtgacgagatgtattgatgcggggct-c-taat-------gcctcgtaatcaaaatg
agtacacttt-aaatcctttaacgaggacctattggagggcaagtctggtg-ccagcagc
cgcggtaattccagctccaatagcgtatattaatgctg-ctgcggttaaaacattcgtag
ttggatctgggtcg----ccgg-cgggcactcca-cattgct-tttgcagtgtgcg-tag
ttgctaatacggcattggttcgcctaacggcg---tccagtgtctagc-cactgctattg
tcg-------------------------------------attattcggctctagtatgt
ggtcgccggcaccacctgccgagc--cgt-gtctcatatccttaattgggtgt-----gt
gatgcgttc-ggtgctttta-ccttgaaaaaattagagtgctc-aaagcaggcg-tatag
ttgcg-------------------------------------------------------
-------------tttagcagcttgaatagt-gatgcatgg-aataatggaataggacct
c-gg-ttc-ta-ttttgttggtttt-----------------------------------
------caggact-cgaggtaatgattaagagggacagac-ggagacattcgtattg-ca
acgttagagg--tgaaattcttgg-atcgttgcaag-acgaactaatgcgaagg---cat
tc-gtctaggatgttttc--attgaccagaagaatgaaagttagaggttcgaaggcgatc
agataccgccc-tagttctaa-ccataaacgatgccaactagcgatccgtcattc-ttta
at-----------------actattgagttgacgggcagc-ttccgggaaacca-aagtc
ttcgggttccgggggaagtatggttgcaaagctgaaacttaaaggaattgacggaaggg-
caccaccagg-agtggagcctgcggcttaatttgactc-aacacggggaaacttacccgg
gccggacactgtaagg-attgacagattgatagctctttcttgattcggtggatggtggt
gcatggccgttcttagttggtggagtgatttgtctggttaattccgataacgaacgagac
tctagcctactaaa-tagaccgct----gattgtatctccattgtagcag----------
--cttgctgttg------------------caactggggaattcaaacgtcagtc-----
-------------------------------------gg-tatacttcttagagggacag
gcggaatac------aagccgcacgagattgagcaataacaggtctgtgatgcccttaga
tgtccggggccgcacgcgcgctacactgaagagatcagcgtgtttattgaccacttgttg
gtatcctgggccgaaaggttcgggcaatccgctgaaacttcttcgtgattgggattgagc
tttgtaa-ttatcgctcatgaacgaggaattcccagtaagcgcgagtcatcagctcgcgt
tgattacgtccctgccctttgtacacaccgcccgtcgctactaccgattggatgatctag
tgaggcctttggaccggttatttgcgcctgtttcg------gcaggctgcttttgactgg
aaagaa------------------------------------------------------
------------------------------------------------------------
------------------------------------------------------------
------------------------------------------------------------
------------------------------------------------------------
------------------------------------------------------------
------------------------------------------------------------
------------------------------------------------------------
------------------------------------------------------------
------------------------------------------------------------
------------------------------------------------------------
------------------------------------------------------------
------------------------------------------------------------
------------------------------------------------------------
------------------------------------------------------------
------------------------------------------------------------
------------------------------------------------------------
------------------------------
>Ore_mollis
ccgcgaatggctcattaaatcagttatggtttacccgacagtac---cagtacatggat-
aactgtggtaattctagagctaatacatg-cagcaagccctgacc-----cttcacgggc
acgggcgcagttattagaac---aaa-accaa-tcggctgta---cctccgggtatggtc
gct-cat-----ttggtg--actctgagtaaccacagcgaaccgc-atggccttcgtgcc
tggcggtctgtcggtcaagcaactgccttatcagc--ttgtcgttaggttatatgcctaa
cgaggcgtcaacgggtaacgaacgatcggggtcggacatcggagag-ggagcctgagaaa
cggctaccacttccaaggaaggcagcaggcgcgcaaattacccactcccggcacggggag
gtagtgacgagatgtatcgatgcggggcc-a-aatg-----tgccttcgtaatcggaatg
agtacacttt-aaatcctttaacgaggacctattggagggcaagtctggtg-ccagcagc
cgcggtaattccagctccaatagcgtatattaatgctg-ctgcggttaaaaagctcgtag
ttggatctgggtcg----ccgg-tgggcaccgca-tgctg---ttat-gcagtatgtcgt
gtgctatacgcgtcatt------------------t------atttgg-cgctgccgatg
tagtgttgttcc-----------------------------attcggggcatgctacgtc
ggtcgccggcaccacgggccggac--cgt-gcggcgtgctcttaagtgagtgt-----gt
cgtgcgttc-ggtgcgttta-ctttgaaaaaattggagtgctc-aaagcaggcg-tataa
a-----------------------------------------------------------
-------------atttattgcctgaacagt-ggtgcatgg-aataatggaataggacct
t-ga-ttc-ta-ttttgttggtttt-----------------------------------
------aagaata-cgaggtaatgattaagagggacagac-gggggcatttgtatta-cg
acgttagagg--tgaaattcttgg-accgtcgtaag-acaaactaatgcgaaag---cat
tt-gcctagaatgttttc--attgacc-aa-gaacgaaagttagaggttcsaaggcgatc
agataccgccc-tagttctaa-ccataaacgatgccaaccagcgatccgtcgatg-ttct
ca--------------tttatgaacgactcgacgggcagc-ttccgggaaacca-aagtt
tttgggttccgggggaagtatggttgcaaagctgaaacttaaaggaattgacggaagggc
caccaccagg-agtggagcctgcggcttaatttgactc-aacacggggaaacttacccgg
cccggacactgtaagg-attgacagattgatagctctttcttgattcggtggatggtggt
gcatggccgttcttagttggtggattgatttgtctggttaattccgataacgaacgagac
tctaacctactaac-tagccgcgc----aatttcagtgcatg------------------
-------ggcaa------------------------ctgtgtacattcgttgcgt-----
-------------------------------------tg-attgcttcttagagggacag
gcggttctaaca---aagccgcacgagattgagcaataacaggtctgtgatgcccttaga
tgtccggggccgcacgcgcgctacactgaaggaatcagcgtgt---ttactgttatttgc
agttcctacgccgaaaggccttggtaatccgctgaaactccttcgtgattgggattgagg
cttgtaatttttcgctcatgaacgaggaattcccagtaagcgcgtgtcatcagcatgcgc
tgattacgtccctgccctttgtacacaccgcccgtcgctactaccgattggatgatctag
tgaggtctttggattggac-----------------------------------------
------------------------------------------------------------
------------------------------------------------------------
------------------------------------------------------------
------------------------------------------------------------
------------------------------------------------------------
------------------------------------------------------------
------------------------------------------------------------
------------------------------------------------------------
------------------------------------------------------------
------------------------------------------------------------
------------------------------------------------------------
------------------------------------------------------------
------------------------------------------------------------
------------------------------------------------------------
------------------------------------------------------------
------------------------------------------------------------
------------------------------------------------------------
------------------------------
>Aca_islandicus
ccgcgaatggctcattaaatcagttatggtttactcgacagtaa---cagtacatggat-
aactgtggtaattctagagctaatacatg-cagatagccctgact-----cctcgtgagc
acgggcgcagttattagatc--aaaa-accaa-tcggccgta---ctttcgggtatggtc
gct-cgt-----ttggtg--actctgagtaaccacagcaaaccgt-atggcc-tcgtgct
cgacggtctgtcgatcaagcaactgccttatcagc--ttgttgttaggttatatgcctaa
caaggcgtcaacgggtaacgaacgatcggggtcggaaatcggagag-ggagcctgagaaa
cggctaccacttccaaggaaggcagcaggcgcgcaaattacccactcccagcacggggag
gtagtgacgagatgtatcgatgcggggca-a-attt-----tgccttcgtaatcggaatg
agtacacttt-aaatcctttaacgaggacctattggagggcaagtctggtg-ccagcagc
cgcggtaattccagctccaatagcgtatattaatgctg-ctgcggttaaaaagctcgtag
tcggacttgggttt----tcga-cgggcaacgag-tgcggcctttgt-gctgtacttagt
ttgctatacgtgtcgct------------------t------cggcgg-cactgccggtt
tggtactgcttc-----------------------------attgcaagcgtgccgcgcc
ggtcgtcgagaccacgggctgaac--cta-gcggtatgctctttattgagtgt-----at
tgttagttc-agtgcgttta-ctttgaaaaaattggagtgctc-aaagcaggcg-tacag
ttgct-------------------------------------------------------
-------------ttatgcagcctgaacagt-ggtgcatgg-aataatagaataggacct
c-gg-ttc-ta-ttttgttggtttt-----------------------------------
------aagaatt-cgaggtaatgattaagagggacagac-ggggacatttgtattg-ca
acgttagagg--tgaaattcttgg-atcgttgcaag-acaaactaatgcgaaag---cat
tt-gtctagaatgttttc--attgatc-aa-gaacgaaagttagaggttcgaaggcgatc
agataccgccc-tagttctaa-ccataaacgatgccaaccagcgatccgtcggtg-ttct
ca--------------tttttgaacgactcgacgggcagc-ttccgggaaacca-aagtg
ttcgggttccgggggaagtatggttgcaaagctgaaacttaaaggaattgacggaaggg-
caccaccagg-agtggagcctgcggcttaatttgactc-aacacgggaaaacttacccgg
gccggacactgtaagg-attgacagattgagagctctttcttgattcggtggatggtggt
gcatggccgttcttagttggtggattgatttgtctggttaattccgataacgaacgagac
tctaacctactaaa-tagccacat----tataccagtgcttgctt---------------
--ggtttaccaa------------------------gcttgtacattcgttatgt-----
-------------------------------------tg---tgcttcttagagggacag
gcggtatttact---aagccgcacgagattgagcaataacaggtctgtgatgcccttaga
tgtccggggccgcacgcgcgctacactgaaggaatcagcgtgt---ttgactgcttatgc
agttcctttgccgtaaggcatgggcaatccgctgaaactccttcgtgattgggattgagc
tttgtaa-ttatcgctcatgaacgaggaattcccagtaagcgcgagtcatcagcttgcgc
tgattacgtccctgccctttgtacacaccgcccgtcgctactaccgattggatgatctag
tgagccttttggattcgtagcc-aaagccgtttc-------ggcggctgaggatt-----
------------------------------------------------------------
------------------------------------------------------------
------------------------------------------------------------
------------------------------------------------------------
------------------------------------------------------------
------------------------------------------------------------
------------------------------------------------------------
------------------------------------------------------------
------------------------------------------------------------
------------------------------------------------------------
------------------------------------------------------------
------------------------------------------------------------
------------------------------------------------------------
------------------------------------------------------------
------------------------------------------------------------
------------------------------------------------------------
------------------------------------------------------------
------------------------------
>Aca_victor
------------------------------------------------------------
------------------------------------------------------------
------------------------------------------------------------
------------------------------------------------------------
------------------------------------------------------------
------------------------------------------------------------
------------------------------------------------------------
------------------------------------------------------------
------------------------------------------------------------
------------------------------------------------------------
------------------------------------------------------------
------------------------------------------------------------
------------------------------------------------------------
------------------------------------------------------------
------------------------------------------------------------
------------------------------------------------------------
------------------------------------------------------------
------------------------------------------------------------
------------------------------------------------------------
------------------------------------------------------------
------------------------------------------------------------
------------------------------------------------------------
------------------------------------------------------------
------------------------------------------------------------
------------gtggagcctgcggcttaatttgactc-aacacgggaaaacttacccgg
cccggacactgtaagg-attgacagattgatagctctttcttgattcggtggatggtggt
gcatggccgttcttagttggtggattgatttgtctggttaattccgataacgaacgagac
tctaacctattaac-tagccgcat----gattccagtgcatgttt---------------
--gtttcggcaa------------------------gcgtgtacatttgttat-------
-------------------------------------gt-cgtgcttcttagagggacag
gcggtattttcc---aagccgcacgagattgagcaataacaggtctgtgatgcccttaga
tgtccggggccgcacgcgcgctacactgaaggaatcagcgtgt---ttgactgcttatgc
agttccttcgccgtaaggcgtgggtaatccgctgaaactccttcgtgattgggattgagc
tttgtaa-ttatcgctcatgaacgaggaattcccagtaagcgcgagtcatcagcttgcgc
tgattacgtccctgccctttgtacacaccgcccgtcgctactaccgattggatgatctag
tgagcattttggattcgtcgcc-aaagctgtttc-------ggcagctgaggattacgga
gaagac------------------------------------------------------
------------------------------------------------------------
------------------------------------------------------------
------------------------------------------------------------
------------------------------------------------------------
------------------------------------------------------------
------------------------------------------------------------
------------------------------------------------------------
------------------------------------------------------------
------------------------------------------------------------
------------------------------------------------------------
------------------------------------------------------------
------------------------------------------------------------
------------------------------------------------------------
------------------------------------------------------------
------------------------------------------------------------
------------------------------------------------------------
------------------------------
>Ant_lateromamillatus
ccgcgaatggctcattaaatcagttatggtttactcgacagtaa---cagtacatggat-
aactgtggtaattctagagctaatacatg-cagatagccctgact-----ccttgcgagc
acgggcgcagttattagatc--aaaa-accaa-tcgaccgta---ctttcgggtacggtc
gct-cgt-----ttggtg--actctgagtaaccacagcaaaccgc-atggcc-tagcgct
cggcggtctgtcgatcaagcaactgccttatcagc--ttgttgttaggttatatgcctaa
caaggcgtcaacgggtaacgaacgatcggggtcggacatcggagag-ggagcctgagaaa
cggctaccacttccaaggaaggcagcaggcgcgcaaattacccactcccggcacggggag
gtagtgacgagatgtatcgatgcggggcc-a-ttag-----tgccttcgtaatcggaatg
agtacacttt-aaatcctttaacgaggacctattggagggcaagtctggtg-ccagcagc
cgcggtaattccagctccaatagcgtatattaatgctg-ctgcggttaaaaagctcgtag
tcggacttgggttt----tcgg-cgggcaacatg-tgcggccttcga-gctgtacattgt
ttgctatacgcgacact------------------t------cggtgg-cgctgccggtt
cggtattgtctc-----------------------------attgtaggcatgctgtgcc
ggtcgccgagaccacgggctgaac--cgg-gcgacatgctctttactgagtgt-----gt
tgttcgttc-agtgcgttta-ctttgaaaaaattggagtgctc-aaagcaggcg-tacag
tcgct-------------------------------------------------------
-------------ttatgcggcctgaacagt-ggtgcatgg-aataatagaataggatct
c-gg-ttc-ta-ttttgttggtttt-----------------------------------
------aagaatt-cgaggtaatgattaagagggacaggc-ggggacatttgtattg-ca
acgttagagg--tgaaattcttgg-atcgttgcaag-acaaactaatgcgaaag---cat
tt-gtctaggatgttttc--attgatc-aa-gaacgaaagttagaggttcgaaggcgatc
agataccgccc-tagttctaa-ccataaacgatgccaaccagcgatccgtcggtg-ttct
ca--------------tttttgaacgacccggcgggcagc-ttccgggaaacca-aagtg
ttcgggttccgggggaagtatggttgcaaagctgaaacttaaaggaattgacggaaggg-
caccaccagg-agtggagcctgcggcttaatttgactc-aacacggggaaacttacccgg
cccggacactgtaagg-attgacagattgatagctctttcttgattcggtggatggtggt
gcatggccgttcttagttggtggattg---------------------------------
------------------------------------------------------------
------------------------------------------------------------
------------------------------------------------------------
------------------------------------------------------------
------------------------------------------------------------
------------------------------------------------------------
------------------------------------------------------------
------------------------------------------------------------
------------------------------------------------------------
------------------------------------------------------------
------------------------------------------------------------
------------------------------------------------------------
------------------------------------------------------------
------------------------------------------------------------
------------------------------------------------------------
------------------------------------------------------------
------------------------------------------------------------
------------------------------------------------------------
------------------------------------------------------------
------------------------------------------------------------
------------------------------------------------------------
------------------------------------------------------------
------------------------------------------------------------
------------------------------------------------------------
------------------------------------------------------------
------------------------------------------------------------
------------------------------
>Bar_bigranulata
------------cattaaatcagttatggtttacctgacagtta---ttttacatggat-
aactgtggtaattctagagctaatacatg-cagcaagccttgac------ccttacgggc
a-aggcgcagttattagatc--aaaa-accaa-tcggttgta---ttttcggatatagcc
gtt-tac-----ttggtg--actctgagtaaccacagcgaaccgt-atggcc-tcgtgct
cgacggtctgtcagtcaagcaactgccttatcagc--ttgttgttaggttatatgcctaa
caaggcttcaacgggtaacgaacgatcggggtcggatatcggagag-ggagcttgagaaa
cggctaccacttccaaggaaggcagcaggcgcgcaaattacccactctcggcatgaggag
gtagcgataaaatgtatcgatgcggggcc-a-ttag-----tgccttcgtaatcggaatg
agtacacttt-aaatcctataacaaggacctattggagggcaagtctggtg-ccagcagc
cgcggtaattccagctccaatagcgtatattaatgctg-ctgcggttaaaaagctcgtag
tcggatctgggttc----ccgg-cgggtaccgca-tgttgct-tcat-gcagcatgttgt
gtactatacgtgtcgct------------------t------cggcgg-cactgccagtg
taatgctgtctc------------------------------ttgtaggcacattatgct
ggtcgccggaaccacgggccgggt--tga-gcagcatgctcttaattgagtgt-----gt
tgtttactc-ggtgcgttta-ctttgaaaaaattggagtgctc-aaagcaagcg-tacag
tcgc--------------------------------------------------------
--------------tatgcggcttgaacagt-ggtgcatgg-aataatggaatagggcct
c-gg-ttc-ta-ttttgttggtttt-----------------------------------
------aagatat-cgaggtaatgattaagagggacagac-ggggacgtttgtattg-cg
acgttagagg--tgaaattcttgg-atcgtcgcaag-acacactaatgcgaaag---cat
tc-gtctaggatgttttc--attgatc-aa-gaacgaaagttagaggttcgaaggcgatc
agataccgccc-tagttctaa-ccataaacgatgccaaccagcgatccgtcggtg-ttct
ca--------------atttagaatgacccgacgggcagc-ttccgggaaacca-aagtt
ttcgggttccgggggaagtatggttgcaaagctgaaacttaaaggaattgacggaaggg-
caccaccagg-agtggagcctgcggcttaatttgactc-aacacgggaaaacttacccgg
cccggacactgtaagg-attgacagattgatagctctttcttgattcggtggatggtggt
gcatggccgttcttagttggtggattgatttgtctggttaattccgataacgaacgagac
tctaacctactaaa-tagccgcac----gattccagtatgcgttt---------------
--ggttcgccaa------------------------gcgtatacgttcgtcgtgt-----
-------------------------------------tg-attgcttcttagagggacag
gcggtagtttcc---aagccgcacgagattgagcaataacaggtctgtgatgcccttaga
tgtccggggccgcacgcgcgctacactgtataaatcagcgtgt---ttgactgctttcgc
agttcctacgtcgtaaggcgtgggtaatccgctgaaacttatacgtgattgggatagagc
tttgtaa-ctatcgctcttgaacgaggaattcccagtaagcgcaagtcatcagcttgcgt
tgattacgtccctgccctttgtacacaccgcccgtcgctactaccgattggatgatctag
tgaggtctttggattggtcgcc-aaagctgtttc-------ggcagctgaggata-----
------------------------------------------------------------
------------------------------------------------------------
------------------------------------------------------------
------------------------------------------------------------
------------------------------------------------------------
------------------------------------------------------------
------------------------------------------------------------
------------------------------------------------------------
------------------------------------------------------------
------------------------------------------------------------
------------------------------------------------------------
------------------------------------------------------------
------------------------------------------------------------
------------------------------------------------------------
------------------------------------------------------------
------------------------------------------------------------
------------------------------------------------------------
------------------------------
>Bar_jenningsi
------------------------------------------------------------
------------------------------------------------------------
------------------------------------------------------------
------------------------------------------------------------
------------------------------------------------------------
------------------------------------------------------------
--------------------------------------------ctctcggcatgaggag
gtagcgataaaatgtatcgatgcggggcc-a-ttag-----tgccttcgtaatcggaatg
agtacacttt-aaatcctataacgaggacctattggagggcaagtctggtg-ccagcagc
cgcggtaattccagctccaatagcgtatattaatgctg-ctgcggttaaaaagctcgtag
tcggatctgggttc----ccgg-cgggtaccgca-tgttgct-tcat-gcagcatgttgt
gtactatacgtgtcgct------------------t------cggcgg-cactgccagtg
tagcgctgtctc------------------------------ttgtaggcacgttgcgct
ggtcgccggaaccacgggccgggt--tga-gcagcatgctcttaattgagtgt-----gt
tgtttactc-ggtgcgttta-ctttgaaaaaattggagtgctc-aaagcaagcg-tacag
tcgc--------------------------------------------------------
--------------tatgcggcttgaacagt-ggtgcatgg-aataatggaatagggcct
c-gg-ttc-ta-ttttgttggtttt-----------------------------------
------aagatat-cgaggtaatgattaagagggacagac-ggggacgtttgtattg-cg
acgttagagg--tgaaattcttgg-atcgtcgcaag-acacactaatgcgaaag---cat
tc-gtctaggatgttttc--attgatc-aa-gaacgaaagttagaggttcgaaggcgatc
agataccgccc-tagttctaa-ccataaacgatgccaaccagcgatccgtcggtg-ttct
ca--------------atttagaatgacccgacgggcagc-ttccgggaaacca-aagtt
ttcgggttccgggggaagtatggttgcaaagctgaaacttaaaggaattgacggaaggg-
caccaccagg-agtggagcctgcggcttaatttgactc-aacacggggaaacttacccgg
cccggacactgtaagg-attgacagattgatagctctttcttgattcggtggatggtggt
gcatggccgttcttagttggtggattgatttgtctggttaattccgataacgaacgagac
tctaacctactaaa-tagccgcac----gattccagtatgcgttt---------------
--ggttcgccaa------------------------gcgtatacgtttgtcgtgt-----
-------------------------------------tg-attgcttcttagagggacag
gcggtagtttcc---aagccgcacgagattgagcaataacaggtctgtgatgcccttaga
tgtccggggccgcacgcgcgctacactgtataaatcagcgtgt---ttgactgcttttgc
agttcctacgtcgtaaggcgtgggtaatccgctgaaacttatacgtgattgggatagagc
tttgtaa-ctatcgctcttgaacgaggaattcccagtaagcgcaagtcatcagcttgcgt
tgattacgtccctgccctttgtacacaccgcccgtcgctactaccgattggatgatctag
tgaggtctttggattggtcgcc-aaagctgcttc-------ggtagctgaggatgactga
gaagac------------------------------------------------------
------------------------------------------------------------
------------------------------------------------------------
------------------------------------------------------------
------------------------------------------------------------
------------------------------------------------------------
------------------------------------------------------------
------------------------------------------------------------
------------------------------------------------------------
------------------------------------------------------------
------------------------------------------------------------
------------------------------------------------------------
------------------------------------------------------------
------------------------------------------------------------
------------------------------------------------------------
------------------------------------------------------------
------------------------------------------------------------
------------------------------
>Brc_intermedius
------------------------------------------------------------
------------------------------------------------------------
------------------------------------------------------------
------------------------------------------------------------
------------------------------------------------------------
------------------------------------------------------------
------------------------------------------------------------
------------------------------------------------------------
------------------------------------------------------------
------------------------------------------------------------
------------------------------------------------------------
------------------------------------------------------------
------------------------------------------------------------
------------------------------------------------------------
------------------------------------------------------------
------------------------------------------------------------
------------------------------------------------------------
------------------------------------------------------------
------------------------------------------------------------
------------------------------------------------------------
------------------------------------------------------------
------------------------------------------------------------
------------------------------------------------------------
--------------------------------------ttaaaggaattgacggaaggg-
caccaccagg-agtggagcctgcggcttaatttgactc-aacacggggaaacttacccgg
cccggacactgcaagg-attgacagattgatagctctttcttgattcggtggatggtggt
gcatggccgttcttagttggtggattgatttgtctggttaattccgataacgaacgagac
tctaacctactaac-tagcctgat----ggtttcagtaggcgtttcg-------------
--gttctgccga------------------------gcgtttacattagctgtca-----
-------------------------------------tt--gtgcttcttagagggacag
gcggtagatc-----aagccgcacgagattgagcaataacaggtctgtgatgcccttaga
tgtccggggccgcacgcgcgctacactgaaagaatcagcgtgt---ttgacttttt-taa
agttcctttgctgaaaagcatgggtaatccgttgaaactctttcgtgattgggattgacc
tttgtaa-ttatcgctcatgaacgaggaattcccagtaagcgcgagtcatcagcttgcgc
tgattacgtccctgccctttgtacacaccgcccgtcgctactaccgattggatgatctcc
tgaggtctttggactg--------------------------------------------
------------------------------------------------------------
------------------------------------------------------------
------------------------------------------------------------
------------------------------------------------------------
------------------------------------------------------------
------------------------------------------------------------
------------------------------------------------------------
------------------------------------------------------------
------------------------------------------------------------
------------------------------------------------------------
------------------------------------------------------------
------------------------------------------------------------
------------------------------------------------------------
------------------------------------------------------------
------------------------------------------------------------
------------------------------------------------------------
------------------------------------------------------------
------------------------------
>Bry_decoratus
-------------------------------------------c---cagtacatggat-
acctgtggtaattctagagctaatacatg-cagcaaaccctgacc-----ctttacgggc
acgggcgcagttattagatc--aaaa-atcaa-tcgactatatcgcttgtcggtacggtc
gct-cgt-----ttggtg--aatctgaataaccatagcaaaccgc-atggcc-ttgcgc-
cggcggtctgtcggtcaagcaactgccttatcagc--ttgttgttaggttacatgcctaa
caaggcgtcgacgggtaacgaacgatcggggtcggacatcggagag-ggagcttgagaaa
cggctaccacttccaaggaaggcagcaggcgcgcaaattacccactcccggcacggggag
gtagtgacgagatgtatcgatgcggggcc-a-tttg-----tgccttcgtaatcggaatg
agaacacttt-aaatcctttaacgaggatctattggagggcaagtctggtg-ccagcagc
cgcggtaattccagctccaatagcgtatattaatgctg-ctgcggttaaaaagctcgtag
tcggatttgggctg----ccga-cgggcaccgca-cccggct-ttat-gtcgggtgttgt
gtgcttttcgtgtcgtg------------------ta----aaagcgg-cattgccggca
aggcattttctc----------------------------attagtaggagtgttttgtc
ggtcgtcggtaccacgggccaaac--cga-gccaagtgcacttaattgtgtgt-----tt
ggttcgttt-ggtgcgttta-ctttgaaaaaattggagtgctc-aaagcaggcg-tacat
aagct-------------------------------------------------------
-------------atatgcagccagaacagt-ggtgcatgg-aataatagaataggacct
t-gg-gtc-ta-ttttgttggtttt-----------------------------------
------aagactt-caaggtaatgattaagagggacaggc-ggaggcatttgtattg-cg
acgttagagg--tgaaattcttgg-atcgtcgcaag-acaaactaatgcgaaag---cat
tt-gtctaggatgttttc--attgatc-aa-gaacgaaaggtagaggtt-----------
------------------------------------------------------------
------------------------------------------------------------
------------------------------------------------------------
------------------------------------------------------------
------------------------------------------------------------
------------------------------------------------------------
------------------------------------------------------------
------------------------------------------------------------
------------------------------------------------------------
------------------------------------------------------------
------------------------------------------------------------
------------------------------------------------------------
------------------------------------------------------------
------------------------------------------------------------
------------------------------------------------------------
-------------------------------------------caacagggattcc-ctt
agtaacggcgagtgaagagggagtaagcccagcgctgaatcgttttgtttgc--aaaaac
-tcagcgacatgtagcgtgaagctggcgg-ctattgctat------tgtcaa-tgcatgt
aagtctccttgagcggggctcagt-tccattgagggtgctaggcccgtatcgtgcatggc
aagt-atagcaat--gttcgcttgcagagagtcaggttgcttgggaacgcaatctaaaga
cggtggtacactccatcgaaggctaaatacgatcacaagtccgatagcgaacaagtaccg
tgagggaaaattgaaaagcactttgaagagagagtgaaatagtgcgtgaaaccgcttaga
tgtaagcagatgggccctcgaagg---tgtgcttaag--------ataaaacg-------
------------------------t-----attgaacattatta-taata----------
---------------------------ataataataatattataacg-ttttcttagttc
g-----cacgccaccgccattgcagtttttttata------------aggtatgccaatc
gttagt-att---tggactcttgagattggg--acttg--tgtgcccgc--ttgagaag-
ttcagtg-ctaattgt--attgagtgtt----------------ttg-cgatacgctgta
atggagc-agggcatttg---g-t-cgtcgctg-taaag--cg-----------------
------ctggctattactgcttgctggcttg---tatttgcgctgacgag----atgc-a
agtttcgctgcgtaat------------------------atat--tgctgc-aa--aac
ggctaat-agcaccggc--taggcgactaatataaataaagacc----------------
------------------------------
>Bry_parvulus
ccgcgaatggctcattaaatcagttatggtttacccgacagtac---cagtacatggat-
acctgtggtaattctagagctaatacatg-cagcaaaccctgacc-----ctttacgggc
acgggcgcagttattagatc--aaaa-atcaa-tcgactataccgcttgccggtacggtc
gct-cgt-----ttggtg--aatctgaataaccacagcaaaccgc-atggcc-ttgcgc-
cggcggtctgtcggtcaagcaactgccttatcagc--ttgttgttaggttacatgcctaa
caaggcgtcgacgggtaacgaacgatcggggtcggacatcggagag-ggagcttgagaaa
cggctaccacttccaaggaaggcagcaggcgcgcaaattacccactcccggcacggggag
gtagtgacgagatgtatcgatgcggggcc-a-tttg-----tgccttcgtaatcggaatg
agaacacttt-aaatcctttaacgaggatctattggagggcaagtctggtg-ccagcagc
cgcggtaattccagctccaatagcgtatattaatgctg-ctgcggttaaaaagctcgtag
tcggatttgggctg----ccga-cgggcaccgca-ctcggct-tcat-gccgagtgttgt
gtgcttttcgtgtcgtc------------------ta----acgacgg-cattgccgatt
tggtttctcctc----------------------------attagtaggaaagccttttc
ggtcgtcggtaccacgggccgaac--cga-gccaagtgcacttaattgtgtgt-----tt
ggttcgttt-ggtgcgttta-ctttgaaaaaattggagtgctc-aaagcaggcg-tacat
atgct-------------------------------------------------------
-------------atatgcagccagaacagt-ggtgcatgg-aataatagaataggacct
t-gg-gtc-ta-ttttgttggtttt-----------------------------------
------aagactt-caaggtaatgattaagagggacagac-ggaggcatttgtattg-cg
acgttagagg--tgaaattcttgg-atcgtcgcaag-acaaactaatgcgaaag---cat
tt-gtctagaatgttttc--attgacc-aa-gaacgaaagttagaggttcgaaggcgatc
agataccgccc-tagttctaa-ccataaacgatgccaaccagcgatccgtcggtg-ttct
ca---------------ttatgaacgacccgacgggcagc-ttccgggaaacca-aagtt
ttcgggttccgggggaagtatggttgcaaagctgaaacttaaaggaattgacggaaggg-
caccaccagg-agtggagcctgcggcttaatttgactc-aacacggggaaacttacccgg
cccggacactgcaagg-attgacagattgatagctctttcttgattcggtggatggtggt
gcatggccgttcttagttggtggattgatttgtctggttaattccgataacgaacgagac
tctaacctactaac-tagcctgat----ggtttcagtaggcgtttcg-------------
--gttctgccga------------------------gcgtttacattagctgtta-----
-------------------------------------tt--gtgcttcttagagggacag
gcggtagatc-----aagccgcacgagattgagcaataacaggtctgtgatgcccttaga
tgtccggggccgcacgcgcgctacactgaaagaatcagcgtgt---ttgacttttt-aca
agttcctttgctgaaaagcatgggtaatccgttgaaactctttcgtgattgggattgagc
tttgtaa-ttatcgctcatgaacgaggaattcccagtaagcgcgagtcatcagcttgcgc
tgattacgtccctgccctttgtacacaccgcccgtcgctactaccgattggatgatctag
tgaggtctttggactgcgtgcc-taagccgctca-------cgcggctcggctgc-----
------------------------------------------------------------
------------------------------------------------------------
------------------------------------------------------------
------------------------------------------------------------
------------------------------------------------------------
------------------------------------------------------------
------------------------------------------------------------
------------------------------------------------------------
------------------------------------------------------------
------------------------------------------------------------
------------------------------------------------------------
------------------------------------------------------------
------------------------------------------------------------
------------------------------------------------------------
------------------------------------------------------------
------------------------------------------------------------
------------------------------------------------------------
------------------------------
>Clx_wendti
----------------------------------------gtta---ttttacatggat-
aactgtggtaattctagagctaatacatg-cagcaagccttgac------cctcacgggc
a-aggcgcagttattagatc--aaaa-accaa-tcggttgta---ctttcgggtatagcc
gtt-act-----ttggtg--actctgagtaaccacagcgaaccgt-atggcc-tcgtgct
cgacggtctgtcagtcaagcaactgccttatcagc--ttgttgttagattatatgcctaa
caaggcttcaacgggtaacgaacgatcggggtcggatatcggagag-ggagcttgagaaa
cggctaccacttccaaggaaggcagcaggcgcgcaaattacccactctcggcatgaggag
gtagcaataaaatgtatcgatgcggggcc-t-ttag-----tgccttcgtaatcggaatg
agtacacttt-aaatcctataacaaggacctattggagggcaagtctggtg-ccagcagc
cgcggtaattccagctccaatagcgtatattaatgctg-ctgcggttaaaaagctcgtag
tcggatctgggtta----ccgg-cgggtaccgca-tgttgct-tcat-gcagcatgttgt
gtactatacgtgtcgct------------------t------cggtgg-cactgccagtg
taatgctgtctc------------------------------atgtaggcacgttatgct
ggtcgccggaaccacgggccgggt--tga-gcagcatgctcttaattgagtgt-----gt
tgtttactc-ggtgcgttta-ctttgaaaaaattggagtgctc-aaagcaagcg-tacag
tcgc--------------------------------------------------------
--------------tatgcggcttgaacagt-ggtgcatgg-aataatggaatagggcct
c-gg-ttc-ta-ttttgttggtttt-----------------------------------
------aagatat-cgaggtaatgattaagagggacagac-ggggacgtttgtattg-cg
acgttagagg--tgaaattcttgg-atcgtcgcaag-acacactaatgcgaaag---cat
tc-gtctagaatgttttc--attgatc-aa-gaacgaaagttagaggttcgaaggcgatc
agataccgccc-tagttctaa-ccataaacgatgccaaccagcgatccgtcggtg-ttct
ca--------------attctgaatgacccgacgggcagc-ttccgggaaacca-aagtt
ttcgggttccgggggaagtatggttgcaaagctgaaac----------------------
------------------------------------------------------------
------------------------------------------------------------
------------------------------------------------------------
------------------------------------------------------------
------------------------------------------------------------
------------------------------------------------------------
------------------------------------------------------------
------------------------------------------------------------
------------------------------------------------------------
------------------------------------------------------------
------------------------------------------------------------
------------------------------------------------------------
----------------------------------------aaccaacagggatatt-ctt
agtaacggcgagtgaaga-gaatacagcccagcgctgaatcgtactgcttga--aagagt
-aatacgacatgtagcgtgaaactggcgg-ctgttgctgt------tgtcga-tgcgtgt
aagtctccttgagcggggctcagt-cccagagatggtgctaggcccgtatcgcgcgtgac
aagt-acagcaac--gcccgcttgtggagagtcaggttgtttgggaacacaatctaaagc
cggtggtacactccatcgaaggctaaatatgaccacgagtccgatagcgaacaagtaccg
tgagggaaaattgaaaagcactttgaagagagagcgaaatagtgcgtgaaaccgcttaga
ggcaagcagatggattctcgaagg---tgtgcatagg--------atttat---------
------------------------------------------------------------
--------------------------------------------------ttcctagttc
t-----cacgccaccactgttgttga----------------------cgtgcaccacgc
gctgac-att---tggacgcttgagattggg--act----tgtgcctgc--ttgagacg-
ctcggtg-ttggacgc--gttgagttt-----------------ttg-tggcatgcaata
atagagc-agagcattt----g-t-cgtcgctg-taaag--cg-----------------
------ccgactgtggccgcttgctgatgca---ttgtcgttgtggcgag----gcgc-a
agcttcgacatgcgat------------------------atg---tgttgc-aa--atc
ggctatt-agtaccggc--aagacgactt-t-------aagactcggtggcgagt--aga
t---gaaattcca-----------------
>Crn_cornutus
------------------------------------------------------tggat-
aactgtggtaattctagagctaatacatg-cagatagccctgact-----ccttgtgagc
acgggcgcagttattagatc--aaaa-accaa-tcggccgta---ctttcgggtatggtc
gct-cgt-----ttggtg--actctgagtaaccacagcaaaccgc-atggcc-tcgcgct
cggcggtctgtcgatcaagcaactgccttatcagc--ttgttgttaggttatatgcctaa
caaggcgtcaacgggtaacgaacgatcggggtcggacatcggagag-ggagcctgagaaa
cggctaccacttccaaggaaggcagcaggcgcgcaaattacccactttcagaacgaagag
gtagtgacgagatgtatcgatgcggggcc-a-ttag-----tgccttcgtaatcggaatg
agtacacttt-aaatcctttaacgaggacctattggagggcaagtctggtg-ccagcagc
cgcggtaattccagctccaatagcgtatattaatgctg-ctgcggttaaaaagctcgtag
tcggacttgggttt----tcgg-cgggcaacacg-gatggccttcga-gctgttcgttgt
ttgctatacgtgtcgct------------------t------cggcgg-cactgccggtt
cggtactgtctc-----------------------------attgtaggcatgctgcgcc
ggtcgccgagaccacgggctgaac--cga-gcgtcatgctcttcattgagtgt-----gt
cgttcgttc-agtgcgttta-ctttgaaaaaattggagtgctc-aaagcaggcg-tacag
ttgct-------------------------------------------------------
-------------ttatgcagcctgaacagt-ggtgcatgg-aataatagaataggacct
c-gg-ttc-ta-ttttgttggtttt-----------------------------------
------aagaatt-cgaggtaatgattaagagggacagac-ggggacatttgtattg-ca
acgtta------------------------------------------------------
------------------------------------------------------------
------------------------------------------------------------
------------------------------------------------------------
------------------------------------------------------------
------------------------------------------------------------
------------------------------------------------------------
------------------------------------------------------------
------------------------------------------------------------
------------------------------------------------------------
------------------------------------------------------------
------------------------------------------------------------
------------------------------------------------------------
------------------------------------------------------------
------------------------------------------------------------
------------------------------------------------------------
------------------------------------------------------------
----------ttaagcatattaataagc-ggaggaaaagaaaccaacagggattccattc
agtaacggcgagtgaagatggaagcagcccagcgctgaatcgtattgcctgc--aagggt
-gacacgacatgtagcgtgaagctggcgg-ctgttgctgt------tgtcgattgcgtgt
aagtctccctgagcggggctcagt-cccagagatggtgctaggcccgtatcgcgcgtgac
aagt-acagcaac--gtccgcttgcggagagtcggattgcttgggaacgcaatctaaagc
cggtggtacactccatcgaaggctaaatatgacaacgagtccgatagcgaacaagtaccg
tgagggaaaattgaaaagcactttgaagagagagcgaaatagtgcgtgaaaccgctcaga
ggcaagcagatgggccctcgaagg---tgtgcatagg--------atttat---------
------------------------------------------------------------
--------------------------------------------------ttcctagttc
g-----cacgccaccgccgttgccga---------------------ttttacgccacgc
gtcgac-gtt---tggacgcctgagattggg--act----tgtgcctgc--tcgggacg-
ctcggcg-ttgaacgt--gttgagtg------------------ttg-cggtaagcggta
acggagc-agggcattg----t-t-cgtcgctattatag--cg-----------------
------ccggctgtggccgcttgctggcaca----tgttgttgcaacgag----acgc-a
agtttcggtgtgcgat------------------------ata---tgctgc-aa--ctc
gaccatt-agccccggc--ctgacgacat-t-------aagacccggtggcgagt--aga
c---ggtcccccatctaacccgtcttgaaa
>Crn_imperfectus
------------------------------------------------------tggat-
aactgtggtaattctagagctaatacatg-cagatagccctgact-----ccttgtgagc
acgggcgcagttattagatc--aaaa-accaa-tcggccgta---ctttcgggtacggtc
gct-cgt-----ttggtg--actctgagtaaccacagcaaaccgc-atggcc-tcgcgct
cggcggtctgtcgatcaagcaactgccttatcagc--ttgttgttaggttatatgcctaa
caaggcgtcaacgggtaacgaacgatcggggtcggacatcggagag-ggagcctgagaaa
cggctaccacttccaaggaaggcagcaggcgcgcaaattacccactttcagaacgaagag
gtagtgacgagatgtatcgatgcggggcc-a-ttag-----tgccttcgtaatcggaatg
agtacacttt-aaatcctttaacgaggacctattggagggcaagtctggtg-ccagcagc
cgcggtaattccagctccaatagcgtatattaatgctg-ctgcggttaaaaagctcgtag
tcggacttgggttt----tcgg-cgggcaacacg-gatggccttcga-gctgttcgttgt
ttgctatacgtgtcgct------------------t------cggcgg-cactgccggtt
cggtactgtctc-----------------------------attgtaggcatgctgcgcc
ggtcgccgagaccacgggctgaac--cga-gcgacatgctcttcattgagtgt-----gt
cgttcgttc-agtgcgttta-ctttgaaaaaattggagtgctc-aaagcaggcg-tacag
ttgct-------------------------------------------------------
-------------ttatgcagcctgaacagt-ggtgcatgg-aataatagaataggacct
c-gg-ttc-ta-ttttgttggtttt-----------------------------------
------aagaatt-cgaggtaatgattaagagggacagac-ggggacatttgtattg-ca
acgtta------------------------------------------------------
------------------------------------------------------------
------------------------------------------------------------
------------------------------------------------------------
------------------------------------------------------------
------------------------------------------------------------
------------------------------------------------------------
------------------------------------------------------------
------------------------------------------------------------
------------------------------------------------------------
------------------------------------------------------------
------------------------------------------------------------
------------------------------------------------------------
------------------------------------------------------------
------------------------------------------------------------
------------------------------------------------------------
------------------------------------------------------------
----------ttaagcatattaataagc-ggaggaaaagaaaccaacagggattccattc
agtaacggcgagtgaagatggaagtagcccagcgctgaatcgtattgcctgc--aagggt
-gacacgacatgtagcgtgaagctggcgg-ctgttgctgt------tgtcgattgcgtgt
aagtctccctgagcggggctcagt-cccagagatggtgctaggcccgtatcgcgcgtgac
aagt-acagcaac--gcccgcttgcggagagtcggattgcttgggaacgcaatctaaagc
cggtggtacactccatcgaaggctaaatatgacaacgagtccgatagcgaacaagtaccg
tgagggaaaattgaaaagcactttgaagagagagcgaaatagtgcgtgaaaccgctcaga
ggcaagcagatgggccctcgaagg---tgtgcatagg--------atttat---------
------------------------------------------------------------
--------------------------------------------------ttcctagttc
g-----cacgccaccgccgttgccga---------------------ttttacgccacgc
gtcgac-gtt---tggacgcctgagattggg--act----tgtgcctgc--tcgggacg-
ctcggcg-ttgaacgt--gttgagtg------------------ttg-cggtaagcggta
acggagc-agggcattg----t-t-cgtcgctattatag--cg-----------------
------ccggctgtggccgcttgccggcaca----tgttgttgcaacgag----acgc-a
agtttcggtgtgcggc------------------------atg---tgctgc-aa--ctc
gaccatt-agccccggc--ctgacgacat-t-------aagacccggtggcgagt--aga
c---ggtcccccatctaacccgtcttgaaa
>Dpl_oihonnae
-----------------------------------------tta---tttaacatggat-
aactgtggtaattctagagctwatacatg-cagcaagccttgac------ccttccgggc
a-aggcgcagttattagatc--aaaa-accaa-tcggttgta---tcttcggatatagcc
gtt-agc-----ttggtg--actctgagtaaccacagcgaaccgw-atggcc-ttgtgct
cgacggtctgtcagtcaagcaactgccttatcagc--ttgttgttaggttatatgcctaa
caaggcttcaacgggtaacgaacgatcggggtcggatatcggagag-ggagcttgagaaa
cggctaccacttccaaggaaggcagcaggcgcgcaaattacccactctcggcatgaggag
gtagcaataaaatgtatcgatgcggggcc-t-ttag-----tgccttcgtaatcggaatg
agtacacttt-aaatcctataacaaggacctattggagggcaagtctggtg-ccagcagc
cgcggtaattccagctccaatagcgtatattaatgctg-ctgcggttaaaaagctcgtag
tcggatctgggtta----ccgg-cgggtaccgca-tgttgct-tcgt-gcagcatgttgt
gtgctatacgtgtcgct------------------t------cggcgg-cactgccagtg
taatgctgcctc------------------------------atgtaggtacgttacatt
ggtcgccggaaccacgggccgggt--tga-gcagcatgctcttaattgagtgt-----gt
tgtttactc-ggtgcgttta-ctttgaaaaaattggagtgctc-aaagcaagcg-tacag
tcgc--------------------------------------------------------
--------------tatgcggcttgaacagt-ggtgcatgg-aataatgaaatagggcct
c-gg-ttc-ta-ttttgttggtttt-----------------------------------
------aagatat-cgaggtaatgattaagagggacagac-ggggacgtttgtattg-cg
acgttagagg--tgaaattcttgg-atcgtcgcaag-acacactaatgcgaaag---cat
tc-gtctagaatgttttc--attgatc-aa-gaacgaaagttagaggttcgaaggcgatc
agataccgccc-tagttctaa-ccataaacgatgccaaccagcgatccgtcggtg-ttct
ca--------------attatgaacgactcgacgggcagc-ttccgggaaagca-aagtt
ttcgggttccgggggaagtatggttgcaaagctgaaacttaaaggaattgacggaaggg-
caccaccagg-agtggagcctgcggcttaatttgwctc-aacacgggaaaacttacccgg
cccggacactgtaagg-attgacagattgatagctctttcttgattcggtggatggtggt
gcatggccgttcttagttggtggattgatttgtctggttaattccgataacgaacgagac
tctaacctactaaa-tagccgcac----gattccagtatgcgttg---------------
--gcttcggtca------------------------gcgtatacgtttgttgtgt-----
-------------------------------------tg-tttgcttcttagagggacag
gcggtagtttyc---aagccgcacgagattgagcaataacaggtctgtgatgcccttaga
tgtccggggccgcacgcgcgctacactgtatcaatcagcgtgt---ttgactgctttcgc
agttcctacgtcgtaagacgtgggtaatccgctgaaactgatacgtgattgggattgagc
tttgtaa-ttatcgctcatgaacgaggaattcccagtaagcgcgagtcatcagcttgcgc
tgattacgtccctgccctttgtacacaccgcccgtcgctactaccgattggatgatctag
tgaggtctttggattggtcscc-aaagctg-ttc-------ggcagctaaggatgactga
gaagac-------------------------------------caacagggatatt-ctt
agtaacggcgagtgaaga-gaatacagcccagcgctgaatcttattgcatga--aagtgt
-gatacgacatgtagcgtgaaactggcgg-ctgttgctgt------tgtcga-tgcgtgt
aagtcttcttgagcggggctcagt-cccagagatggtgctaggcccgtatcgcgcgtgac
aagt-acagcaac--gcccgcttgtggagagtcaggttgcttgggaacgcaatctaaagc
cggtggtacactccatcgaaggctaaatatgaccacgagtccgatagcgaacaagtaccg
tgagggaaaattgaaaagcactttgaagagagagcgaaatagtgcgtgaaaccgcttaga
ggcaagcagatggattctcgaagg---tgtgcatagg--------atttat---------
------------------------------------------------------------
--------------------------------------------------ttcctagttc
t-----cacgccaccactgttgttga----------------------cgtgcaccatgc
gctgac-att---tggacgcttaagattggg--act----tgtgcctgc--ttgagacg-
ctcggtg-ttggacgc--gttgtgttt-----------------ctg-tggcatgcgata
acagagc-agagcattt------t-cgtcgctg-taaag--cg-----------------
------ccgactgtggccgcttgctgacgca---ttgttgttgtggcgag----acgc-a
agtttcgacatgcgat------------------------atg---tgttgc-aa--atc
ggctatt-agtaccggc--aagacgattt-------------------------------
------------------------------
>Ech_masculinus
-----------------------------------------tta---ttttacatggat-
aactgtggtaattctagagctaatacatg-caacaagccttgac------ccttacgggc
a-aggcgcagttattagatc--aaaa-accaa-tcggttgta---tcttcggatatagcc
gtt-agc-----ttggtg--actctgagtaaccacagcgaaccgt-atggcc-ttgtgct
cgacggtctgtcagtcaagcaactgccttatcagc--ttgttgttaggttatatgcctaa
caaggcttcaacgggtaacgaacgatcggggtcggatatcggagag-ggagcttgagaaa
cggctaccacttccaaggaaggcagcaggcgcgcaaattacccactctcggcatgaggag
gtagcgataaaatgtatcgatgcggggcc-a-ttag-----tgccttcgtaatcggaatg
agtacacttt-aaatcctataacaaggacctattggagggcaagtctggtg-ccagcagc
cgcggtaattccagctccaatagcgtatattaatgctg-ctgcggttaaaaagctcgtag
tcggatctgggtta----ccgg-cgggtaccgca-tgttgct-tcac-gcagcatgttgt
gtactatacgtgtcgct------------------t------cggcgg-cactgccagtg
taatgctacctt-------------------------------cataggtacgttacgct
ggtcgccggaaccacgggccgggt--tga-gcagcatgctcttaattgagtgt-----gc
tgtttactc-ggtgcgttta-ctttgaaaaaattggagtgctc-aaagcaagcg-tacag
tcgc--------------------------------------------------------
--------------tatgcggcttgaacagt-ggtgcatgg-aataatggaatagggcct
c-gg-ttc-ta-ttttgttggtttt-----------------------------------
------aagatat-cgaggtaatgattaagagggacagac-ggggacgtttgtattg-cg
acgttagagg--tgaaattcttgg-atcgtcgcaag-ccacactaatgcgaaag---cat
tc-gt-------------------------------------------------------
------------------------------------------------------------
------------------------------------------------------------
------------------------------------------------------------
------------------------------------------------------------
------------------------------------------------------------
------------------------------------------------------------
------------------------------------------------------------
------------------------------------------------------------
------------------------------------------------------------
------------------------------------------------------------
------------------------------------------------------------
------------------------------------------------------------
------------------------------------------------------------
------------------------------------------------------------
------------------------------------------------------------
------ggacttaagcatattaataagc-ggaggaaaagaaaccaacagggatatt-ctc
agtaacggcgagtgaaga-gaatacagcccagcgctgaatcttattgcttga--aagggt
-gatacgacatgtagcgtgtaataagcag-ctgttgatgt------tgtcga-tgcgtgt
aagtcttcttgagcggggctcagt-cccagagatggtgctaggcccgtatcgcgcatgac
aagt-acagcaac--gcctgcttatggagagtcaggttgtttgggaacacaatctaaagc
cggtggtacactccatcgaaggctaaatatgaccacgagtccgatagcgaacaagtaccg
tgagggaaaattgaaaagcactttgaagagagagcgaaatagtgcgtgaaaccgcttaga
ggcaagcagatggattctcgaagg---tgtgcatagg--------atttac---------
------------------------------------------------------------
--------------------------------------------------ttcctagttc
t-----cacgccaccactgttgttga----------------------cgtgcaccatgc
gctgac-att---tggacgcttgagattggg--act----tgtgcctgc--ttgagacg-
ctcggtg-ttggacgt--gttgagttt-----------------ttg-tggcatgcaata
acagagc-agagcattt----g-t-cgtcgctg-taaag--cg-----------------
------ccgactgtggccgcttgctgatgca---ttgtcgttgtggcgag----gcgc-a
agcttcgacatgcgat------------------------atg---tgttgc-aa--atc
ggctatt-agtaccggc--aagacgactt-t-------aagactcggtggcgagt--aga
t-----------------------------
>Ech_testudo
--------------------------tggtttacctgacagtta---ttttacatggat-
aactgtggtaattctagagctaatacatg-cagcaagccttgac------ccttacgggc
a-aggcgcagttattagatc--aaaa-accaa-tcggttgtg---tcttcggatacagcc
gtt-ttc-----ttggtg--actctgagtaaccacagcgaaccgt-atggcc-tcgtgct
cgacggtctgtcagtcaagcaactgccttatcagc--ttgttgttaggttatatgcctaa
caaggcttcaacgggtaacgaacgatcggggtcggatatcggagag-ggagcttgagaaa
cggctaccacttccaaggaaggcagcaggcgcgcaaattacccactctcggcatgaggag
gtagcgataaaatgtatcgatgcggggcc-a-ttag-----tgccttcgtaatcggaatg
agtacacttt-aaatcctataacaaggacctattggagggcaagtctggtg-ccagcagc
cgcggtaattccagctccaatagcgtatattaatgctg-ctgcggttaaaaagctcgtag
tcggatctgggtta----ccgg-cgggtaccaca-tgttgct-tcat-gcagcatgttgt
gtactatacgtgtcgct------------------t------cggcgg-cactgccagtg
tagcgc---ctc------------------------------atgtaggt-tgttacgct
ggtcgccggaaccacgggccgggt--tga-gcagcatgctctttactgagtgt-----gt
tgtttactc-ggtgcgttta-ctttgaaaaaattggagtgctc-aaagcaagcg-tacag
tcgc--------------------------------------------------------
--------------tatgcggcttgaacagt-ggtgcatgg-aataatggaatagggcct
c-gg-ttc-ta-ttttgttggtttt-----------------------------------
------cagatat-cgaggtaatgattaagagggacagtc-ggggacatttgtattg-cg
acgttagagg--tgaaattcttgg-atcgtcgcaag-acacactaatgcgaaag---cat
t--gtctagcatgttttc--attgatc-aa------------------------------
------------------------------------------------------------
------------------------------------------------------------
------------------------------------------------------------
------------------------------------------------------------
------------------------------------------------------------
------------------------------------------------------------
------------------------------------------------------------
------------------------------------------------------------
------------------------------------------------------------
------------------------------------------------------------
------------------------------------------------------------
------------------------------------------------------------
------------------------------------------------------------
------------------------------------------------------------
------------------------------------------------------------
-------aatttaagcatattaataagc-ggaggaaaagaaaccaacagggatatt-ctc
agtaacggcgagtgaaga-gaatggagcccagcgctgaatcgtattgcttgc--aagagt
-agtacgacatgtagcgtgaaactggcgg-ctgttgctgt------tgccga-tgcgtgt
aagtcttcttgagcggggctcagt-cccagagatggtgctaggcccgtatcgcgcatggc
aagt-acagcgac--gcccgcttgtggagagtcaggttgtttgggaacacaatctaaagc
cggtggtacactccatcgaaggctaaatatggccacaagtccgatagcgaacaagtaccg
tgagggaaaattgaaaagcactttgaagagagagcgaaatagtgcgtgaaaccgcttaga
ggcaagcagatggattctcgaagg---tgtgcatagg--------atttgt---------
------------------------------------------------------------
--------------------------------------------------ttcctagttc
t-----cacgccaccactgttgttga----------------------cgtgcaccacgc
actgat-att---tggacgcttgagattggg--act----tgtgcctgc--tcgagacg-
ctcggta-tcaattgc--gttgagttg-----------------ttg-tggcatgcaata
acagcgc-agagcatat----g-t-cgtcgctg-taaag--cg-----------------
------ccgactgtggccgcttgctgatgca---ttgtcgttgtggcgag----gcgc-a
agcttcgacatgcgat------------------------atg---tgttgc-aa--atc
ggctatt-agtaccggc--atgacgacttac-------aagactcggtggcgagt--aga
------------------------------
>Hyp_cataractus
------------------------------------------aa---atgtacatggat-
aactgtggtaattctagagctaatacatg-caggaagccctgacc-----tcttgtaggc
acgggcgcagttattagatc--aaaa-accaa-tcagcagca---ttctcggatgcagct
g-t-ctt-----ttggtg--aaactgagtaaccacagcaaaccgt-atagcc-tcgcgct
tgacggtctgtaggtcaagcaactgccttatcagc--ttgttgttaggttacatgcctaa
caaggcgtcaacgggtaacgaacgatcggggtcggacatcggagag-ggagcctgagaaa
cggctaccacttccaaggaaggcagcaggcgcgcaaattacccacttctagcacagagag
gtagtgacgagatgtatcgatgcggagcc-t-ttag-----tgctttcgtaatcggaatg
agtacacttt-aaatcctttaacgaggatctattggagggcaagtctggtg-ccagcagc
cgcggtaattccagctccaatagcgtatattaatgctg-ctgcggttaaaaagctcgtag
tcggatttgggttt----ccgg-cggacactaca-gtgtgct-tctt-gcatgctgct-t
gtgttatacgtgccact------------------t------tggtgg-tactgctggca
tgacgctatctc-----------------------------attgtaggtacggcatgtc
agtcgccgggaccacgggccgggc--tga-atttcatgctctttattgagtgt-----gt
tgttcactc-ggtgcgttta-ctttgaaaaaattggagtgctt-aaagcaatcg-tatat
ctgc--------------------------------------------------------
-------------aaatgcggactgaacagt-ggtgcatgg-aataatagaataggacct
c-gg-ttc-ta-ttttgttggtttt-----------------------------------
------aagatat-cgaggtaatgattaagagggacagac-ggggagatttgtattg-cg
acgttagagg--tgaaattcttgg-atcgtcgcaag-acaaactaatgcgaaag---cat
tt-ctctagaatgttttc--at--------------------------------------
------------------------------------------------------------
------------------------------------------------------------
------------------------------------------------------------
------------------------------------------------------------
------------------------------------------------------------
------------------------------------------------------------
------------------------------------------------------------
------------------------------------------------------------
------------------------------------------------------------
------------------------------------------------------------
------------------------------------------------------------
------------------------------------------------------------
------------------------------------------------------------
------------------------------------------------------------
------------------------------------------------------------
---------cttaagcatattaataagc-ggtggaaaagaaaccaacagggattcc-ctt
agtaacggcgagtgaagagggaggcagcccagcgctgaatcgttttgcttgtaaaagagt
-gaaacgacatgtagcgtgaagcaggcaatttgtagctgt------tatcaa-tgcgtgt
aagtctccgtgagcggggcttagt-cccagagatggtgcaaggcccgtatcgcgcgcgat
aagt-acagctac--atctgcttgcagagagtcaggttgtttgggaacacaatctaaagc
cggtggtacactccatcgaaggctaaatattaccacgagtccgatagcgaacaagtaccg
tgagggaaaattgaaaagcactttgaagagagagcgaaacagtgcgtgaaaccgctcaga
ggcaagcagatgggacctcgaagg---tgtgtgaaagt---gtgtgtataa---------
------------------------------------------------------------
--------------------------------------------------acattttatc
g-----cacgccaccactgttgttga----------------------cgtgcgccatgc
gctaac-act---tggacgcctgagattggg--act----tgtgcctgc--ttgggacg-
ctcggtg-ttggatgc--tatgagtgt-----------------tcg-cggcatgcaata
acagagc-agggcttct----g-t-cgtcgctt-taaaagcgc-----------------
------ccggctgtggctgcttgctgacgta----ccttgtgtagacgag--tgacgcaa
gtcttcgatgcacgtt------------------------gta---tgttgc-aa--ctc
ggctatt-agcaccggc--aagacgacgt-t------aaagacccggtggcgagt--aga
c---ggtatcccatctaacccgtcttgaaa
>Hyp_gladiator
------------------------------------------aa---atgtacatggat-
aactgtggtaattctagagctaatacatg-caggaagccctgacc-----tcttgtaggc
acgggcgcagttattagatc--aaaa-accaa-tcagaagca---ttttcggatgcagct
g-t-ctt-----ttggtg--aaactgagtaaccacagcaaaccgt-atagcc-tcgcgct
tgacggtctgtaggtcaagcaactgccttatcagc--ttgttgttaggttacatgcctaa
caaggcgtcaacgggtaacgaacgatcggggtcggacatcggagag-ggagcctgagaaa
cggctaccacttccaaggaaggcagcaggcgcgcaaattacccacttctagcacagagag
gtagtgacgagatgtatcgatgcggagcc-t-ttag-----tgctttcgtaatcggaatg
agtacacttt-aaatcctttaacgaggatctattggagggcaagtctggtg-ccagcagc
cgcggtaattccagctccaatagcgtatattaatgctg-ctgcggttaaaaagctcgtag
tcggatttgggttt----ccgg-cgggcactaca-agctgcc-tcgt-gcagtttgtc-t
gtgttatacgtaccact------------------t------cggtgg-tactgctggtg
tgacgttatctc-----------------------------attgtagatacggcatgtc
agtcgccggaaccacgggccgggc--tgg-acttcatgctctttattgagtgt-----gt
tgttcactc-ggtgcgttta-ctttgaaaaaattggagtgctc-aaagcaatcg-tatat
ccgc--------------------------------------------------------
--------------tatgcggactgaacagt-ggtgcatgg-aataatagaataggacct
c-gg-ttc-ta-ttttgttggtttt-----------------------------------
------aagaaat-cgaggtaatgattaagagggacagac-ggggagatttgtattg-cg
acgttagagg--tgaaattcttgg-atcgtcgcaag-acaaactaatgcgaaag---cat
tt-ctctagaatgttttc--at--------------------------------------
------------------------------------------------------------
------------------------------------------------------------
------------------------------------------------------------
------------------------------------------------------------
------------------------------------------------------------
------------------------------------------------------------
------------------------------------------------------------
------------------------------------------------------------
------------------------------------------------------------
------------------------------------------------------------
------------------------------------------------------------
------------------------------------------------------------
------------------------------------------------------------
------------------------------------------------------------
------------------------------------------------------------
---------cttaagcatattaataagc-ggtggaaaagaaaccaacagggattcc-ctt
agtaacggcgagtgaagagggaggtagcccagcgctgaatcgtattgcttga--aagagt
-gaaacgacatgtagcgtgaagccggcaatttgtagctgt------tatcaa-tgcgtgt
aagtctccctgagcggggctcagt-cccagagatggtgcaaggcccgtatcgcgcgtgat
aagt-acagctac--atctgcttgcggagagtcaggttgcttgggaacgcaatctaaagc
cggtggtacactccatcgaaggctaaatattaccacgagtccgatagcgaacaagtaccg
tgagggaaaattgaaaagcactttgaagagagagcgaaacagtgcgtgaaaccgctcaga
ggcaagcagatgggacctcgaagg---tgtatatagga---------ttac---------
------------------------------------------------------------
--------------------------------------------------attctttatc
g-----cacgccaccactgttgttga----------------------cgtgcgccatgc
gctaac-att---tggacgcctgagattggg--act----cgtgcctgc--ttgggacg-
ctcggtg-ttggatgc--tatgagtgt-----------------ttg-cggcatgcaata
acagagc-agggctct-----g-t-cgtcgctg-taaag--cg-----------------
------ccggctgtggctgcttgctgacgta----cctcgtgtaggcgag----gcgc-a
agcttcgacatacgtt------------------------gta---tgttgc-aa--ctc
ggccatt-agcaccggc--aagacgacat-t-------aagacccggtggcgagt--aga
c---ggtctcccatttaacccgtcttgaaa
>Kri_tessellatus
----------------------------------------gtta---atttacatggat-
aactgtggtaattctagagctaatacatg-cagcaagccttgac------ccttacgggc
a-aggcgcagttattagatc--aaaa-accaa-tcggttgta---tcttcgggtatgacc
gtt-act-----ttggtg--actctgagtaaccacagcgaaccgt-atggcc-tcgtgct
cgacggtctgtcagtcaagcaactgccttatcagc--ttgttgttaggttatatgcctaa
caaggcttcaacgggtaacgaacgatcggggtcggatatcggagag-ggagcttgagaaa
cggctaccacttccaaggaaggcagcaggcgcgcaaattacccactctcggcatgaggag
gtagcgataaaatgtatcgatgcggggcc-t-ttag-----tgccttcgtaatcggaatg
agtacacttt-aaatcctataacgaggacctattggagggcaagtctggtg-ccagcagc
cgcggtaattccagctccaatagcgtatattaatgctg-ctgcggttaaaaagctcgtag
tcggatctgggtta----ccgg-cgggtaccgca-ggttgct-tcat-gcagcctgttgt
gtactgtacgtgtcgct------------------t------cggcgg-cactgccagtg
tggcgctgtctc------------------------------atgtaggcacgttatgct
ggtcgccggaaccacgggccgggc--tga-gcatcatgctcttagttgagtgt-----gc
tgcttactc-ggtgcgttta-ctttgaaaaaattggagtgctc-aaagcaagcg-tacag
tcgc--------------------------------------------------------
--------------tatgcggcttgaacagt-ggtgcatgg-aataatggaatagggcct
c-gg-ttc-ta-ttttgttggtttt-----------------------------------
------aagatat-cgaggtaatgattaagagggacggac-ggggacgtttgtattg-cg
acgttagagg--tgaaattcttgg-atcgtcgcaag-acacactaatgcgaaag---cat
tc-gtctagacgttt---------------------------------------------
------------------------------------------------------------
------------------------------------------------------------
------------------------------------------------------------
------------------------------------------------------------
------------------------------------------------------------
------------------------------------------------------------
------------------------------------------------------------
------------------------------------------------------------
------------------------------------------------------------
------------------------------------------------------------
------------------------------------------------------------
------------------------------------------------------------
------------------------------------------------------------
------------------------------------------------------------
------------------------------------------------------------
------gaacttaagcatattaataagc-ggaggaaaagaaaccaacagggatatt-ctc
agtaacggcgagtgaaga-gaatacagcccagcgctgaatcgtactgcttga--gagagt
-agcacgacatgtagcgtgaaactggcgg-ctgttgctgt------tgtcga-tgcgtgt
aagtctccttgagcggggctcagt-cccagagatggtgctaggcccgtatcgcgcgtgac
aagt-acagtaac--gcccgcttgtggagagtcaggttgtttgggaacacaatctaaagc
cggtggtacactccatcgaaggctaaatatggccacgagtccgatagcgaacaagtaccg
tgagggaaaattgaaaagcactttgaagagagagcgaaatagtgcgtgaaaccgcttaga
ggcaagcagatggattctcgaagg---tgtgcataggatgtatttatttat---------
------------------------------------------------------------
--------------------------------------------------ttcctagttc
t-----cacgccaccactgttgttga----------------------cgtgcaccatgc
gctgac-att---tggacgcttgagattggg--act----tgtgcctgc--ttgagacg-
ctcggtg-tcggacgt--gttgagttt-----------------gtg-tggcatgcgata
acagagc-agagcattt----g-t-cgtcgctg-caaag--cg-----------------
------ccgactgtggccgcttgctgatgca---ttgtcgttgtgacgaa----gcgc-a
agcttcggcatacgat------------------------atg---tgttgc-aa--cac
ggccata-agtaccggc--aagacgactt-t-------aagactcggtggcgagt--aga
t---gaaattccatctatcccgtcttgaaa
>Kri_walteri
----------------------------------ctgacagtta---atttacatggat-
aactgtggtaattctagagctaatacatg-cagcaagccttgac------ccttacgggc
a-aggcgcagttattagatc--aaaa-accaa-tcggttgta---tcttcgggtatgacc
gtt-act-----ttggtg--actctgagtaaccacagcgaaccgt-atggcc-tcgtgct
cgacggtctgtcagtcaagcaactgccttatcagc--ttgttgttagattatatgcctaa
caaggcttcaacgggtaacgaacgatcggggtcggatatcggagag-ggagcttgagaaa
cggctaccacttccaaggaaggcagcaggcgcgcaaattacccactctcggcatgaggag
gtagcgataaaatgtatcgatgcggggcc-a-ttag-----tgccttcgtaatcggaatg
agtacacttt-aaatcctataacgaggacctattggagggcaagtctggtg-ccagcagc
cgcggtaattccagctccaatagcgtatattaatgctg-ctgcggttaaaaagctcgtag
tcggatctgggtta----ccgg-cgggtaccgca-ggttgct-tcg--gcagcttgttgt
gtactgtacgtgtcgct------------------t------cggcgg-cactgccagtg
tagcgctgtctc------------------------------atgtaggcaagctatgct
ggtcgccggaaccacgggccgggc--tga-gcagcatgctcttaattgagtgt-----gc
tgcttactc-ggtgcgttta-ctttgaaaaaattggagtgctc-aaagcaagcg-tacag
tcgc--------------------------------------------------------
--------------tatgcggcttgaacagt-ggtgcatgg-aataatggaatagggcct
c-gg-ttc-ta-ttttgttggtttt-----------------------------------
------aagatat-cgaggtaatgattaagagggaccgac-ggggacgtttgtattg-cg
acgttagagg--tgaaattcttgg-atcgtcgcaag-acacactaatgcgaaag---cat
tc-gtctagaaggttt--------------------------------------------
------------------------------------------------------------
------------------------------------------------------------
------------------------------------------------------------
------------------------------------------------------------
------------------------------------------------------------
------------------------------------------------------------
------------------------------------------------------------
------------------------------------------------------------
------------------------------------------------------------
------------------------------------------------------------
------------------------------------------------------------
------------------------------------------------------------
------------------------------------------------------------
------------------------------------------------------------
------------------------------------------------------------
------gaacttaagcatattaataagc-ggaggaaaagaaaccaacagggatatt-ctc
agtaacggcgagtgaaga-gaatacagcccagcgctgaatcgtactgcttgt--aagagt
-agcacgacatgtagcgtgaaactggcgg-ctgctgctgt------tgtcga-tgcgtgt
aagtctccttgagcggggctcagt-cccagagatggtgctaggcccgtatcgcgcatgac
aagt-acagcgac--gcccgcttgtggagagtcaggttgtttgggaacacaatctaaagc
cggtggtacactccatcgaaggctaaatatgaccacgagtccgatagcgaacaagtaccg
tgagggaaaattgaaaagcactttgaagagagagcgaaatagtgcgtgaaaccgcttaga
ggcaagcagatggattctcgaagg---tgtgcatagg--------atata----------
------------------------------------------------------------
--------------------------------------------------ttcctagttc
t-----cacgccaccactgttgtcga----------------------cgtgcaccatgc
gctgac-att---tggacgcttgagattggg--act----cgtgcctgc--ttgagacg-
ctcggtg-tcggacgt--gtagagttt-----------------gtg-tggcatgcgata
acagagc-agagcattt----g-t-cgtcgctg-taaag--cg-----------------
------ccgactgtggccgcttgctgatgcatttttgtcgttgtgacgaa----gcgc-a
agcttcggcatgcgat------------------------atg---tgttgc-aa--acc
ggccata-agtaccggc--aagacgactt-t-------aagactcggtggc---------
------------------------------
>Mop_franciscae
------------------------------------------------------------
------------------------------------------------------------
------------------------------------------------------------
------------------------------------------------------------
------------------------------------------------------------
------------------------------------------------------------
------------------------------------------------------------
------------------------------------------------------------
------------------------------------------------------------
------------------------------------------------------------
------------------------------------------------------------
------------------------------------------------------------
------------------------------------------------------------
------------------------------------------------------------
------------------------------------------------------------
------------------------------------------------------------
------------------------------------------------------------
------------------------------------------------------------
------------------------------------------------------------
------------------------------------------------------------
------------------------------------------------------------
------------------------------------------------------------
------------------------------------------------------------
-------------------------------------------ggaattgacggaaggg-
caccaccagg-agtggagcctgcggcttaatttgactc-aacacggggaaactcacccgg
cccggacactgtaagg-attgacagattgatagctctttcttgattcggtggatggtggt
gcatggccgttcttagttggtggattgatttgtctggttaattccgataacgaacgagac
tctaacctactaac-tagccacgc----gattccagtgcgcgttc---------------
--ggttcgccga------------------------gcgtgtacattcgttga-------
-------------------------------------gt-gacgcttcttagagggacag
gcggtagtttcc---aagccgcacgagattgagcaataacaggtctgtgatgcccttaga
tgtccggggccgcacgcgcgctacactgaaagaatcagcgtgt---ttggctgcttatgc
agttcctacgccgtaaggcttgggtaatccgctgaaactctttcgtgattgggattgagc
tttgtaa-ttatcgctcatgaacgaggaattcccagtaagcgcgagtcatcagcttgcgc
tgattacgtccctgccctttgtacacaccgcccgtcgctactaccgattggataatttag
tgaggtctttggattggtcacc-aaagccgcttt--------gcggctgaggatgaccga
gaagac------------------------------------------------------
------------------------------------------------------------
------------------------------------------------------------
------------------------------------------------------------
------------------------------------------------------------
------------------------------------------------------------
------------------------------------------------------------
------------------------------------------------------------
------------------------------------------------------------
------------------------------------------------------------
------------------------------------------------------------
------------------------------------------------------------
------------------------------------------------------------
------------------------------------------------------------
------------------------------------------------------------
------------------------------------------------------------
------------------------------------------------------------
------------------------------
>Mop_granulosus
ccgcgaatggctcattaaatcagttatggtttacccgacagtac---cagtacatggat-
aactgtggtaattctagagctaatacatg-cagcaagccctgacc-----cctcgtgggc
acgggcgcagttattagatc--aaaa-accaa-tcggccgta---ctttcgggtgcggcc
gct-cgt-----ttggtg--acactgagtaaccacagcaaaccgc-atggcc-tagtgct
cggcggtctgtcggtcaagcaactgccttatcagc--ttgttgttagtttataggactaa
caaggcgtcaacgggtaacgaacgatcggggtcggacatcggagag-ggagcctgagaaa
cggctaccacttccaaggaaggcagcaggcgcgcaaattacccactcccagcacggggag
gtagtgacgagatgtatcgatgcggggcc-t-ttag-----tgccttcgtaatcggaatg
agtacacttt-aaatcctttaacgaggacctattggagggcaagtctggtg-ccagcagc
cgcggtaattccagctccaatagcgtatattaatgctg-ctgcggttaaaaagctcgtag
tcggatctgggacg----cccg-cgggcatcgca-tgcagtt-tcat-actgtgtgttg-
gtgctatacgtgtcgct------------------t------cggcgg-cactgccggtg
tagtgctgcttc-----------------------------tttgtaggcacgctacgcc
ggtcgcgggctccacgggccgaac--cgg-gccgcatgctctttactgagtgt-----gt
ggttcgttc-ggtgcgttta-ctttgaaaaaattggagtgctc-aaagcaggcg-tacag
tcgc--------------------------------------------------------
-------------aattgcggcctgaacagt-ggtgcatgg-aataataaaataggacct
c-gg-ttc-ta-ttttgttggtttt-----------------------------------
------aagaatt-cgaggtaatgattaagagggacagac-ggggacatttgtattg-cg
acgttagagg--tgaaattcttgg-atcgtcgcaag-acaaactaatgcgaaag---cat
tt-gtctagaatgttttc--attgatc-aa-gaacgaaagttagaggttcgaaggcgatc
agataccgccc-tagttctaa-ccataaacgatgccaaccagcgatccgccggtg-ttct
ca--------------tttttgaacgactcggcgggcagc-ttccgggaaacca-aagtg
ttcgggttccgggggaagtatggttgcaaagctgaaacttaaaggaattgacggaaggg-
caccaccagg-agtggagcctgcggcttaatttgactc-aacacggggaaactcacccgg
cccggacactgtaagg-attgacagattgatagctctttcttgattcggtggatggtggt
gcatggccgttcttagttggtggattgatttgtctggttaattccgataacgaacgagac
tctaacctactaac-tagccacac----gatcccagtgtacgttc---------------
--ggttcgccga------------------------gcgtgcacattcgttgtgt-----
-------------------------------------ga---cgcttcttagagggacag
gcggtagtatcc---aagccgcacgagattgagcaataacaggtctgtgatgcccttaga
tgtccggggccgcacgcgcgctacactgaaagaatcagcgtgt---ttggctgcttatgc
agttcctacgccgtaaggcttgggtaatccgctgaaactctttcgtgattgggattgagc
tttgtaa-ttatcgctcatgaacgaggaattcccagtaagcgcgagtcatcagcttgcgc
tgattacgtccctgccctttgtacacaccgcccgtcgctactaccgattggatgatctag
tg----------------------------------------------------------
------------------------------------------------------------
------------------------------------------------------------
------------------------------------------------------------
------------------------------------------------------------
------------------------------------------------------------
------------------------------------------------------------
------------------------------------------------------------
------------------------------------------------------------
------------------------------------------------------------
------------------------------------------------------------
------------------------------------------------------------
------------------------------------------------------------
------------------------------------------------------------
------------------------------------------------------------
------------------------------------------------------------
------------------------------------------------------------
------------------------------------------------------------
------------------------------
>Neb_auratus
-----------------------------------------tta---gtttacatggat-
aactgtggtaattctagagctaatacatg-cagcaagccttgac------ccttacgggc
a-aggcgcagttattagatc--aaaa-accaa-tcggttgta---ctttcgggtgcagcc
gtt-act-----ttggtg--actctgagtaaccacagcgaaccgt-atggcc-tcgtgct
cgacggtctgtcagtcaagcaactgccttatcagc--ttgttgttaggttatatgcctaa
caaggcttcaacgggtaacgaacgatcggggtcggatatcggagag-ggagcttgagaaa
cggctaccacttccaaggaaggcagcaggcgcgcaaattacccactctcggcatgaggag
gtagcgataaaatgtatcgatgcggggcc-t-ttag-----tgccttcgtaatcggaatg
agtacacttt-aaatcctataacgaggacctattggagggcaagtctggtg-ccagcagc
cgcggtaattccagctccaatagcgtatattaatgctg-ctgcggttaaaaagctcgtag
tcggatctgggtta----ccgg-cgggtaccgca-tgttgct-tcat-gctgcatgtcgt
gtactatacgtgtcgct------------------t------cggcgg-cactgccagtg
taacgctgtctc------------------------------gtgtaggcacgttatgct
ggtcgccggaaccacgggccgggt--tga-gcagcatgctcttaattgcgtgt-----gt
tgtttactc-ggtgcgttta-ctttgaaaaaattggagtgctc-aaagcaagcg-tacag
tcgc--------------------------------------------------------
--------------tatgcggcttgaacagt-ggtgcatgg-aataatggaatagggcct
c-gg-ttc-ta-ttttgttggtttt-----------------------------------
------aagatat-cgaggtaatgattaagagggacagac-ggggacgtttgtattg-cg
acgttagagg--tgaaattcttgg-atcgtcgcaag-acacactaatgcgaa--------
------------------------------------------------------------
------------------------------------------------------------
------------------------------------------------------------
------------------------------------------------------------
------------------------------------------------------------
------------------------------------------------------------
------------------------------------------------------------
------------------------------------------------------------
------------------------------------------------------------
------------------------------------------------------------
------------------------------------------------------------
------------------------------------------------------------
------------------------------------------------------------
------------------------------------------------------------
------------------------------------------------------------
------------------------------------------------------------
------gaacttaagcatattaataagc-ggaggaaaagaaaccaacagggatatt-ctc
agtaacggcgagtgaaga-gaataaagcccagcgctgaatcgtattgcttgc--aagagt
-agtacgacatgtagcgtgaaactggcgg-ctgttgatgt------tgtcga-tgcgtgt
aagtctccttgagcggggctcagt-cccagagatggtgctaggcccgtatcgcgcatgac
aagt-acagcaac--gcccgcttgtggagagtcaggttgtttgggaacacaatctaaagc
cggtggtacactccatcgaaggctaaatatggccacgagtccgatagcgaacaagtaccg
tgagggaaaattgaaaagcactttgaagagagagcgaaatagtgcgtgaaaccgcttaga
ggcaagcagatggattctcgaagg---tgtgcatagg--------attactgt-aataa-
------------------------------------------------------------
------------------------------------------------tattcctagttc
t-----cacgccaccactgttgttga----------------------cgtgcaccacac
gctgac-att---tggacgctcgagattggg--act----cgtgcctgc--ttgagacg-
ctcggtg-ttggacgc--gttgagttt-----------------ctg-tggcacgcaata
acagagc-agagcattt----g-t-cgtcgctg-taaag--cg-----------------
------ccgactgtggccgcttgctgatgcata-gtttcgttgtggcgag----gcgc-a
agcttcgacatgcggt------------------------atg---tattgc-aa--ctc
ggctact-agtaccggc--aagacgactt-t-------aagactcggtggcgagt--a--
------------------------------
>Neb_reticulatus
-----------------------------------------tta---ttttacatggat-
aactgtggtaattctagagctaatacatg-cagcaagccttgac------ccttacgggc
a-aggcgcagttattagatc--aaaa-accaa-tcggttgta---ctttcgggtgcagcc
gtt-act-----ttggtg--actctgagtaaccacagcgaaccgt-atggcc-tcgtgct
cgacggtctgtcagtcaagcaactgccttatcagc--ttgttgttaggttatatgcctaa
caaggcttcaacgggtaacgaacgatcggggtcggatatcggagag-ggagcttgagaaa
cggctaccacttccaaggaaggcagcaggcgcgcaaattacccactctcggcatgaggag
gtagcgataaaatgtatcgatgcggggcc-t-ttag-----tgccttcgtaatcggaatg
agtacacttt-aaatcctataacgaggacctattggagggcaagtctggtg-ccagcagc
cgcggtaattccagctccaatagcgtatattaatgctg-ctgcggttaaaaagctcgtag
tcggatctgggtta----ccgg-cgggtaccgca-tgttgct-tcat-gcagcatgtcgt
gtactatacgtgtcgct------------------t------cggcgg-cactgccagtg
taatgctgtctc------------------------------gtgtaggcacgttatgct
ggtcgccggaaccacgggccgggt--tga-gcagcatgctcttaattgagtgt-----gt
tgtttactc-ggtgcgttta-ctttgaaaaaattggagtgctc-aaagcaagcg-tacag
tcgc--------------------------------------------------------
--------------tatgcggcttgaacagt-ggtgcatgg-aataatggaatagggcct
c-gg-ttc-ta-ttttgttggtttt-----------------------------------
------aagatat-cgaggtaatgattaagagggacagac-ggggacgtttgtattg-cg
acgttagagg--tgaaattcttgg-atcgtcgcaag-acacactaatgcgaaag---cat
tc-gtctagaatgttttc--attgatc-aa-gaacgaaagttagaggt------------
------------------------------------------------------------
------------------------------------------------------------
------------------------------------------------------------
------------------------------------------------------------
------------------------------------------------------------
------------------------------------------------------------
------------------------------------------------------------
------------------------------------------------------------
------------------------------------------------------------
------------------------------------------------------------
------------------------------------------------------------
------------------------------------------------------------
------------------------------------------------------------
------------------------------------------------------------
------------------------------------------------------------
------gaacttaagcatattaataagc-ggaggaaaagaaaccaacagggatatt-ctc
agtaacggcgagtgaaga-gaatagagcccagcgctgaatcgtattgcttgc--aagagt
-agtacgacatgtagcgtgaaactggcgg-ctgttgatgt------tgtcga-tgcgtgt
aagtctccttgagcggggctcagt-cccagagatggtgctaggcccgtatcgcgcatgac
aagt-acagcaac--gcccgcttgtggagagtcaggttgtttgggaacacaatctaaagc
cggtggtacactccatcgaaggctaaatatggccacgagtccgatagcgaacaagtaccg
tgagggaaaattgaaaagcactttgaagagagagcgaaatagtgcgtgaaaccgcttaga
ggcaagcagatggattctcgaagg---tgtgcatagg--------attattac-------
------------------------------------------------------------
------------------------------------------------tattcctagttc
t-----cacgccaccactgttgttga----------------------cgtgcaccatac
gctgac-att---tggacgcttgagattggg--act----cgtgcctgc--ttgagacg-
ctcggtg-ttggacgt--gttgagttt-----------------ctg-tggcatgcaata
acagagc-agagcattt----g-t-cgtcgctg-taaag--cg-----------------
------ccgactgtagccgcttgctgatgcata-ttttcgttgtggcgag----gcgc-a
agcttcgacatgcgat------------------------atg---tattgc-aa--ctc
ggctatt-agtaccggc--aagacgactt-t-------aagactcggtggcgagt--aga
t---gaaattccatctaacccgtcttgaaa
>Par_chitonides
ccgcgaatggctcattaaatcagttatggtttacccgacagtac---cagtacatggat-
aactgtggtaattctagagctaatacatg-caggaagccctgatc-----ccttgcggac
acgggcgcagttattagatc--aaaa-accaa-tcggctgta---ctttcgggtacggtc
gct-ctt-----ttgttg--actctaaataaccacagcaaaccgc-acggcc-tcgtgct
cggcggtctgtcggtcaagcaactgccttatcagc--ttgttgttaggttatatgcctaa
caaggcgtcaacgggtaacgaacgatcggggtcggacatcggagag-ggagcctgagaaa
cggctaccacttccaaggaaggcagcaggcgcgcaaattacccactcccggcacggggag
gtagtgacgagatgtatcgatgcggggca-a-ttat-----tgccttcgtaatcggaatg
agtacacttt-aaatcctttaacgaggacctattggagggcaagtctggtg-ccagcagc
cgcggtaattccagctccaatagcgtatattaatgctg-ctgcggttaaaaagctcgtag
tcggatctgggtgc----tcgg-cgagcaccgca-catggcc-tcgt-gctatgtgttg-
gtgctatacgtgtcact------------------t------cggtgg-cactgccggtg
cattgctgtctc------------------------------ttgtagacacgttgtgcc
ggtcgccggcaccacgggccgaac--cgg-gcggcatgctctttactgagtgt-----gt
cgttcgttc-ggtgcgttta-ctttgaaaaaattggagtgctc-aaagcaggcg-tatag
ccgc--------------------------------------------------------
--------------attgcggcctgaacagt-ggtgcatgg-aataatgaaataggatct
t-gg-ttc-ta-ttttgttggtttt-----------------------------------
------aagaatt-caagataatgattaagagggacagac-ggggacatttgtattg-cg
acgttagagg--tgaaattcttgg-atcgtcgcaag-acaaactaatgcgaaag---cat
tt-gtctagaatgttttc--attgatc-aa-gaacgaaagttagaggttcgaaggcgatc
agataccgccc-tagttctaa-ccataaacgatgccaaccagcgatccgtcgatg-ttct
c----------------ttttgaacgactcgacgggcagc-ttccgggaaacca-aagtg
ttcgggttccgggggaagtatggttgcaaagctgaaacttaaaggaattgacggaaggg-
caccaccagg-agtggagcctgcggcttaatttgactc-aacacggggaaacttacccgg
cccggacactgtaagg-attgacagattgatagctctttcttgattcggtggatggtggt
gcatggccgttcttagttggtggattgatttgtctggttaattccgataacgaacgagac
tctaacctactaac-tagccgtac----gatttcagtacttgttt---------------
--ggttcgccaa------------------------gcttgtacattggttgtat-----
-------------------------------------tg-tttgcttcttagagggacag
gcggtagattcc--aaagccgcacgagattgagcaataacaggtctgtgatgcccttaga
tgttcggggccgcacgcgcgctacactgaaagaatcagcgtgt---ttgactgctc-tgc
agttcctacgccgtaaggcgtgggtaatccgctgaaactctttcgtgattgggattgagc
tttgtaa-ttatcgctcatgaacgaggaattcccagtaagcgcgagtcatcagcttgcgc
tgattacgtccctgccctttgtacacaccgcccgtcgctactaccgattggatgatctag
tgaggtctttggatcgaccaccaaaagctgtttc-------ggcagctgcggagg-----
------------------------------------------------------------
------------------------------------------------------------
------------------------------------------------------------
------------------------------------------------------------
------------------------------------------------------------
------------------------------------------------------------
------------------------------------------------------------
------------------------------------------------------------
------------------------------------------------------------
------------------------------------------------------------
------------------------------------------------------------
------------------------------------------------------------
------------------------------------------------------------
------------------------------------------------------------
------------------------------------------------------------
------------------------------------------------------------
------------------------------------------------------------
------------------------------
>Pre_hanneae
ccgcgaatggctcattaaatcagttatggttcactcgacagtaa---cagtacatggat-
aactgtggtaattctagagctaatacatg-cagacaacccctatc-----acttgctggt
acgggtgcagttattagatc---aaa-accaa-tcgactg-a---ctttcgggt-cggtc
gcc-t-t-----ttggtg--acactgagtaaccacagcgaaccgc-atagcc-tcgcgct
tggcggtctgtcgatcaagcaactgccttatcagc--ttgttgttaggttatatgcctaa
caaggcttcaacgggtaacgaacgatcggggtcggacatcggagag-ggagcctgagaaa
cggctaccacttccaaggaaggcagcaggcgcgcaaattacccactcccggcacggggag
gtagtgacgagatgtatcgatgcggggcc-a-ttag-----tgccttcgtaatcggaatg
agtacatttt-aaatcctttaacgaggacctattggagggcaagtctggtg-ccagcagc
cgcggtaattccagctccaatagcgtatattaatgctg-ctgcggttaaaaagctcgtag
tcggacttggatat----tcaa-cgggcggcaag-agtggcc-ttgt-gttgctttttgt
tcgctatacgtgtcatt------------------t------aggtgg-cactgccgatt
tggttctgtctt-----------------------------aatttaggcaagccgagtc
ggtcgttgatatcacgggctgaac--cgt-tcatgatgctcttcactgagtgt-----ta
tgttcgttc-agtgcgttta-ctttgaaaaaattggagtgctc-aaagcaggcg-tacat
gtgc--------------------------------------------------------
-------------ttatgcggcctgaacagt-ggtgcatgg-aataatagaataggacct
c-gg-ttc-ta-ttttgttggtttt-----------------------------------
------aagaatt-cgaggtaatgattaagagggacagac-ggggacatttgtattg-ca
acgttagagg--tgaaattcttgg-atcgtcgcaag-acacactaatgcgaaag---cat
tt-gccaagaatgttttc--attgatc-aa-gaacgaaagttagaggttcgaaggcgatc
agataccgccc-tagttctaa-ccataaacgatgccaaccagcgatccgtcggtg-ttct
ca--------------tttctgaacgactcgacgggcagc-ttccgggaaacca-aagtt
ttcgggttccgggggaagtatggttgcaaagctgaaacttaaaggaattgacggaaggg-
caccaccagg-agtggagcctgcggcttaatttgactc-aacacggggaaacttacccgg
cccggacactgtaagg-attgacagattgatagctctttcttgattcggtggatggtggt
gcatggccgttcttagttggtggattgatttgtctggttaattccgataacgaacgagac
tctaacctactaaa-tagccacat----aattacagtgcgcgttt---------------
--ggcttgctaa------------------------gcgtgtacattcgttatga-----
-------------------------------------tg---tgcttcttagagggacag
gcggtggtttcc---aagccgcacgagattgagcaataacaggtctgtgatgcccttaga
tgtccggggccgcacgcgcgctacactgaaagaatcagcgtgt---ttgactgcttatgc
agttccttcgccgtaaggcgtgggtaatccgctgaaactctttcgtgattgggattgagc
tttgtaa-ttatcgctcatgaacgaggaattcccagtaagcgcgagtcatcagcttgcgc
tgattacgtccctgccctttgtacacaccgcccgtcgctactaccgattggatgtgttag
tgagccttttggattcgtaacc-aaagctgtttc-------ggcagctaaggatt-----
------------------------------------------------------------
------------------------------------------------------------
------------------------------------------------------------
------------------------------------------------------------
------------------------------------------------------------
------------------------------------------------------------
------------------------------------------------------------
------------------------------------------------------------
------------------------------------------------------------
------------------------------------------------------------
------------------------------------------------------------
------------------------------------------------------------
------------------------------------------------------------
------------------------------------------------------------
------------------------------------------------------------
------------------------------------------------------------
------------------------------------------------------------
------------------------------
>Pse_asper
------------------------------------------------------------
---------aattctagagctattacatg-cagcaagctctgatt-----ccttgtgaac
a-gaacgcagttattagatc--aaaa-accaa-tcgactttg---ctttcgggcttagtc
gct-ctt-----ttggtg--aaactgagtaaccacagcaaaccgc-atggct-tcatgct
cggcggtctgtcggtcaagtaactgccttatcagc--ttgttgttaggttacatgcctaa
caaggcgtcaacgggtaacgaacgatcggggtcggacatcggagag-ggagcctgagaaa
cggctaccacttccaaggaaggcagcaggcgcgcaaattacccactcccggcacggggag
gtagtgacgaagcgtatcgatgcggggcc-a-ttag-----tgccttcgtaatcggaatg
agtacacttt-aaatcctttaacgaggacctattggagggcaagtctggtg-ccagcagc
cgcggtaattccagctccaatatcttatattaatgctg-ctgcggttaaaaagctcgtag
tcggatctgggttt----tcgc-cgggcaccata-tgcagcc-tcgt-gttgtata-tgt
gtgttatacgtgttgct------------------t------cggcag-cactgccagtc
tagttctgtctc-----------------------------ttagtaggcaagctaggct
ggtcggcggaaccacgggccaagc--cgg-gcggtatgctctttactgagtgt-----ac
tgtctgctt-ggtgcgttta-ctttgaaaaaattggagtgctc-aaagcaggcg-tacag
tcgc--------------------------------------------------------
--------------tatgcggccggaacagt-ggtgcatgg-aataatggaataggacct
c--g-ttc-ta-ttttgttggtttt-----------------------------------
------aagaatt-cgaggtaatgattaagagggacagac-ggggacatttgtattg-cg
acgtt-------------------------------------------------------
------------------------------------------------------------
------------------------------------------------------------
------------------------------------------------------------
------------------------------------------------------------
------------------------------------------------------------
------------------------------------------------------------
------------------------------------------------------------
------------------------------------------------------------
------------------------------------------------------------
------------------------------------------------------------
------------------------------------------------------------
------------------------------------------------------------
------------------------------------------------------------
------------------------------------------------------------
------------------------------------------------------------
------------------------------------------------------------
---------cttaagcatattaataagc-ggaggaaaagaaaccaaaagggattcc-ctc
agtaacggcgagtgaaga-gggagaagcccagcgctgaatcgtactgcttgc--aaaggt
-agtatgacatgtggcgtgaagctggcgg-ctattgctgt------tgtcga-tgcgtgt
aagtctccctgagcggggctcagt-cccagagatggtgctaggcccgtatcgcgcgtgac
aagt-acagcaat--gttcgttagcggagagtcaggttgcttgggaacgcaatctaaagt
cggtggtacactccatcgaaggctaaatatggcttcgagtccgatagcgaacaagtaccg
tgagggaaaattgaaaagcactttgaagagagagcgaaatagtgcgtgaaaccgctcaga
ggtaagcagatgggcctttgaagg---tgtgcatagg--------atttat---------
------------------------------------------------------------
--------------------------------------------------ttcctagttc
g-----tacgccaccgtcgttgcttg--atttttt------------tggtgcgccatgc
gctgac-att---tggacacccgagattggg--act----cgtgcctgc--tcgggatg-
ctcggtg-ttggacgt--aatgagta------------------tag-cggcactcggta
acgaagc-agggcatt-----g-t-cgttgctg-taaag--cg-----------------
------ccggctgtgtttgcttgctggcgtat--ttactgttgtgacgag----acgc-a
agtctcggcatgcggt------------------------ata---cgtcgc-aa--ctc
gagcatt-agccccggc--ataacgactt-t-------cagacccggtg-----------
------------------------------
>Pse_shintai
------------------------------------------------------tggat-
aactgtggtaattctagagctaatacatg-cagcaagttctgatt-----ccttgtgaac
a-gaacgcagttattagatc--aaaa-accaa-tcgactttg---ctttcgggcttagtc
gct-ctt-----ttggtg--aaactgagtaaccacagcaaaccgc-atggct-tcatgct
cggcggtctgtcggtctagtaactgccttatcagc--ttgttgttaggttacatgcctaa
caaggcgtcaacgggtaacgaacgatcggggtcggacatcggagag-ggagcctgagaaa
cggctaccacttccaaggaaggcagcaggcgcgcaaattacccactcccggcacggggag
gtagtgacgaagcgtatcgatgcggggcc-a-ttag-----tgccttcgtaatcggaatg
agtacacttt-aaatcctttaacgaggacctattggagggcaagtctggtg-ccagcagc
cgcggtaattccagctccaatatcttatattaatgctg-ctgcggttaaaaagctcgtag
tcggatctgggttt----tcgc-cgggcaccata-tgcagcc-tcgt-gttgtata-tgt
gtgttatacgtgttgct------------------t------cggcag-cactgccagtc
tagttctgcttc-----------------------------tttgtaggcaagctaggct
ggtcggcggaaccacgggccaagc--cgg-gcggtatgctctttactgagtgt-----ac
tgtctgctt-ggtgcgttta-ctttgaaaaaattggagtgctc-aaagcaggcg-tacag
tcgc--------------------------------------------------------
--------------tatgcggccggaacagt-ggtgcatgg-aataatggaataggacct
c-gg-ttc-ta-ttttgttggtttt-----------------------------------
------aagaatt-cgaggtaatgattaagagggacagac-ggggacatttgtattg-cg
acgttagagg--tgaaattcttgg-atcgtcgcaag-acaaactaatgcga---------
------------------------------------------------------------
------------------------------------------------------------
------------------------------------------------------------
------------------------------------------------------------
------------------------------------------------------------
------------------------------------------------------------
------------------------------------------------------------
------------------------------------------------------------
------------------------------------------------------------
------------------------------------------------------------
------------------------------------------------------------
------------------------------------------------------------
------------------------------------------------------------
------------------------------------------------------------
------------------------------------------------------------
------------------------------------------------------------
---------cttaagcatattaataagc-ggaggaaaagaaaccaaaagggattcc-ctc
agtaacggcgagtgaaga-gggagaagcccagcgctgaatcgtactgcttgc--aaaggt
-agtatgacatgtggcgtgaagctggcgg-ctattgctgt------tgtcga-tgcgtgt
aagtctccctgagcggggctcagt-cccagagatggtgctaggcccgtatcgcgcgtgac
aagt-acagcaat--gttcgttagcggagagtcaggttgcttgggaacgcaatctaaagt
cggtggtacactccatcgaaggctaaatacggcttcgagtccgatagcgaacaagtaccg
tgagggaaaattgaaaagcactttgaagagagagcgaaatagtgcgtgaaaccgctcaga
ggtaagcagatgggcctttgaagg---tgtgcatagg--------atttat---------
------------------------------------------------------------
--------------------------------------------------ttcctagttc
g-----tacgccaccgtcgttgcttg-aaattttt------------tggtgcgccatgc
gctgac-att---tggacacccgagattggg--act----cgtgcctgc--tcgggatg-
ctcggtg-ttggacgt--attgagta------------------tag-cggcactcggta
acgaagc-agggcatt-----g-t-cgttgctg-taaag--cg-----------------
------ccggctgtgtttgcttgctggcgtattttagctgttgtgacgag----acgc-a
agtctcggcatgcggc------------------------ata---cgtcgc-aa--atc
gagcatt-agccccggc--ataacgactt-t-------aagacccggtggcgagt--aaa
c---agtttcccatctaacccgtcttgaa-
>Tes_spi_spitsbergensis
------------------------------------------ta---tttaacatggat-
aactgtgggaattctagagctaatacatg-cagcaagccttcacc-----ccttgtgggc
aaaggcgcatttattatttc--aaaa-accaa-tcggttgta---ttttcggatataacc
gtt-agc-----ttggtg--agactgagtaaccacagcaaatcgt-atggcc-ttgtgct
cgacgatctgtcagtcaagcaactgccttatcagc--ttgttgttaggttatatgcctaa
caaggcttcaacgggtaacgaacgatcggggtcggatatcggagag-ggagcttgagaaa
cggctaccacttccaaggaaggcagcaggcgcgcaaattacccactctcggcatgaggag
gtagcaataaaatgtatcgatgcggggcc-a-ttag-----tgccttcgtaatcggaatg
agtacacttt-aaatcctataacaaggacctattggagggcaagtctggtg-ccagcagc
cgcggtaattccagctccaatagcgtatattaatgctg-ctgcggttaaaaagctcgtag
tcggatctgggtta----ccgg-cgggcaactca-tgttgtt-tcat-acaacatgttgt
ttgctatacgtgtcgct------------------t------cggcgg-cgctgccagta
tagtgctgtctc-----------------------------tttgtaggcacgctatatc
ggtcgccggaaccacgggccgggt--tgg-gcagcatgctcttcattgagtgt-----gt
tgttcactc-ggtgcgttta-ctttgaaaaaattggagtgctc-aaagcaagcg-tacag
tcgc--------------------------------------------------------
--------------tatgcggcttgaacagt-ggtgcatgg-aataatgaaatagggcct
c-gg-ttc-ta-ttttgttggtttt-----------------------------------
------aagatat-cgaggtaatgattaagagggacagac-ggggacgtttgtattg-cg
acgttagagg--tgaaattcttgg-atcgtcgcaag-acacactaatgcgaaag---cat
tc-gtctagaatgttttc------------------------------------------
------------------------------------------------------------
------------------------------------------------------------
------------------------------------------------------------
------------------------------------------------------------
------------------------------------------------------------
------------------------------------------------------------
------------------------------------------------------------
------------------------------------------------------------
------------------------------------------------------------
------------------------------------------------------------
------------------------------------------------------------
------------------------------------------------------------
------------------------------------------------------------
------------------------------------------------------------
------------------------------------------------------------
------gaacttaagcatattaataagc-ggaggaaaagaaaccaacagggatatt-ctt
agtaacggcgagtgaaga-gaatagagcccagcgctgaatcgtattgcttga--aagggt
-aaaacgacatgtagcgtgaagctggcgg-ctgttgctgt------tgtcga-tgcgtgt
aagtcttcttgagcggggctcagt-cccagagatggtgctaggcccgtatcgcgtatgac
atgt-atggcgac--gcccgcttgcggagagtcaggttgcttgggaacgcaatctaaagc
cggtggtacactccatcgaaggctaaatatgaccacaagtccgatagcgaacaagtaccg
tgagggaaaattgaaaagcactttgaagagagagcgaaatagtgcgtgaaaccgctcaga
ggcaagcagatggattctcgaagg---tgtgcatagg--------atttat---------
------------------------------------------------------------
--------------------------------------------------ttcctagttc
t-----cacgccaccgttgttgcaga----------------------tgtgcaccatgc
gctgac-att---tggacgcttgagattggg--act----tgtgcctgc--ttgagacg-
ctcggtg-ttggacgc--gttgagttt-----------------ttg-tggcatactgta
acaaagc-agggcatt-------t-tgtcgctg-taaag--cg-----------------
------ccggctgtggccgcttgctggcgca----tattgttgtggcgag----acgc-a
agtttcgacatgcggt------------------------atg---cgttgc-aa--atc
ggttatt-agcaccggc--aagacaattg-t-------aagacccggtggcgagt--aga
t---gaaattccatctaacccgtcttgaaa
>Vir_perviridis
--------------------------------------cagtta---ttttacatggat-
aactgtggtaattctagagctaatacatg-cagcaagccttgac------ccttacgggc
a-aggcgcagttattagatc--aaaa-accaa-tcggttgtg---ccttcgggtatagcc
gtt-cct-----ttggtg--actctgagtaaccacagcgaaccgc-atggcc-tcgtgct
cggcggtctgtcagtcaagcaactgccttatcagc--ttgttgttaggttatatgcctaa
caaggcttcaacgggtaacgaacgatcggggtcggatatcggagag-ggagcttgagaaa
cggctaccacttccaaggaaggcagcaggcgcgcaaattacccactctcggcatgaggag
gtagcgataaaatgtatcgatgcggggcc-a-ttag-----tgccttcgtaatcggaatg
agtacacttt-aaatcctataacgaggacctattggagggcaagtctggtg-ccagcagc
cgcggtaattccagctccaatagcgtatattaatgctg-ctgcggttaaaaagctcgtag
tcggatctgggttc----gcgg-cgggtaccgca-tgttgct-tcat-gcagcatgttgt
gtactatacgtgtcact------------------t------cggtgg-cactgccagtg
taatgctgtctc------------------------------atgtaggcacgttatgct
ggtcgccggaaccacgggccgggt--tga-gcagcatgctcttaattgagtgt-----gt
tgtttactc-ggggcgttta-ctttgaaaaaattggagtgctc-aaagcaagcg-tacag
tcgc--------------------------------------------------------
--------------tatgcggcttgaacagt-ggtgcatgg-aataatggaatagggcct
c-gg-ttc-ta-ttttgttggtttt-----------------------------------
------aagatat-cgaggtaatgattaagagggacagac-ggggacgtttgtattg-cg
acgttagagg--tgaaattcttgg-atcgtcgcaag-acacactaatgcgaaag---cat
tc-gtctagaatgttt--------------------------------------------
------------------------------------------------------------
------------------------------------------------------------
------------------------------------------------------------
------------------------------------------------------------
------------------------------------------------------------
------------------------------------------------------------
------------------------------------------------------------
------------------------------------------------------------
------------------------------------------------------------
------------------------------------------------------------
------------------------------------------------------------
------------------------------------------------------------
------------------------------------------------------------
------------------------------------------------------------
------------------------------------------------------------
-----------------------------------------------agggatatt-ctc
agtaacggcgagtgaaga-gaatacagcccagcgctgaatcgtattgcttgc--aagggt
-agtacgaaatgtagcgtgaaactggcgg-ctgttgctgt------tgtcga-cgcgtgt
aagtctccttgagcggggctcagt-cccagagatggtgctaggcccgtatcgcgcgtgac
aagt-acagcaac--gcccgcttgtggagagtcaggttgtttgggaacacaatctaaagc
cggtggtacactccatcgaaggctaaatatggccacgagtccgatagcgaacaagtaccg
tgagggaaaattgaaaagcactttgaagagagagcgaaatagtgcgtgaaaccgcttaga
ggcaagcagatggattctcgaagg---tgtgcatagg--------atttat---------
------------------------------------------------------------
--------------------------------------------------ttcctagttc
t-----cacgccaccactgttgttga----------------------cgtgcaccatac
gctgac-att---tggacgcttgagattggg--act----tgtgcctgc--ttgagacg-
ctcggtg-tcggacgt--gttgtgttt-----------------ttg-tggcatgcaata
acagagc-agagcattt----g-t-cgtcgctg-taaag--cg-----------------
------ccgactgttgccgcttgctgatgca---ttatcgttgtggcgag----gcgc-a
agcctcgacatgcgat------------------------atg---tgttgc-aa--atc
ggctatt-agtaccggc--aagacgacat-c-------aagactcggtggcgagt--aga
c---gaacttccatctaacccgtcttgaaa
>Vir_viridissimus
----------------aaatcagttatggtttacctgacagtta---gtttacatggat-
aactgtggtaattttagagntaatacatg-cagcaagccttgac------ccttacgggc
a-aggcgcagttattagatc--aaaa-accaa-tcggttgtg---ccttcgggtatagcc
gtt-act-----ttggtg--actctgagtaaccacagcgaaccgc-atggcc-ttgtgct
cggcggtttgtcagtcaagcaactgccttatcagc--ttgttgttaggttatatgcctaa
caaggcttcaacgggtaacgaacgatcggggtcggatatcggagag-ggagcttgagaaa
cggctaccacttccaaggaaggcagcaggcgcgcaaattacccactctcggcatgaggag
gtagcgataaaatgtatcgatgcggggcc-a-ttag-----tgccttcgtaatcggaatg
agtacacttt-aaatcctataacgaggacctattggagggcaagtctggtg-ccagcagc
cgcggtaattccagctccaatagcgtatattaatgctg-ctgcggttaaaaagctcgtat
tcggatctgggtta----ccgg-cgggtaccgca-tgttgct-tcat-gcagcatgttgt
gtactatacgtgtcgct------------------t------cggcgg-cactgccaatg
taatgctgtctc------------------------------atgtaggcacgttatgct
ggtcgccggaaccacgggccgggt--tga-acaccatgctcttaattgattgt-----gt
tgtttactc-ggtgcgttta-ctttgaaaaaattggagtgctc-aaagcaagcg-tacag
tcgc--------------------------------------------------------
--------------tatgcggcttgaacagt-ggtgcatgg-aataatggaatagggcct
c-gg-ttc-ta-ttttgttggtttt-----------------------------------
------aagatat-cgaggtaatgattaagagggacagac-ggggacgtttgtattg-cg
acgttagagg--tgaaattcttgg-atcgtcgcaag-acacactaatgcgaaag---cat
tc-gtctagaatgttttc--attgatc-aa-gaacgaaagttagaggttcgaaggcgatc
agataccgccc-tagttctaa-ccataaacgatgccaaccagcgatccgtcggtg-ttct
ca--------------attttgaatgacccgac-ggcagc-ttccgggaaacca-aagtg
ttcgggttccgggggaagtatggttgcaaagctgaaacttaaaggaattgacggaaggg-
caccaccagg-agtggagcctgcggcttaatttgactc-aacacggggaaacttacccgg
cccggacactgtaagg-attgacagattgatagctctttcttgattcggtggatggtggt
gcatggccgttcttagttggtggattgatttgtctggttaattccgataacgaacgagac
tctaacctactaaa-tagccgcac----gattccagtatgcgtct---------------
--ggttcgccag------------------------gcgtatacgttcgtcgtgt-----
-------------------------------------tg-attgcttcttagagggacag
gcggtagtttcc---aagccgcacgagattgagcaataacaggtctgtgatgcccttaga
tgtccggggccgcacgcgcgctacactgtataaatcagcgtgt---ttgactgcttttgc
agttcctacgtcgtaaggcgtgggtaatccgctgaaacttatacgtgattgggatagagc
tttgtaa-ctatcgctcttgaacgaagaattcccagtaagcgcaagtcatcagcttgcgt
tgattacgtccctgccctttgtacacaccgcccgtcgctactaccgattggatgatctag
tgaggtctttggattggtcgcc-aaagctgtttc-------ggcagctgaggatgactga
gaagac------------------------------------------------------
------------------------------------------------------------
------------------------------------------------------------
------------------------------------------------------------
------------------------------------------------------------
------------------------------------------------------------
------------------------------------------------------------
------------------------------------------------------------
------------------------------------------------------------
------------------------------------------------------------
------------------------------------------------------------
------------------------------------------------------------
------------------------------------------------------------
------------------------------------------------------------
------------------------------------------------------------
------------------------------------------------------------
------------------------------------------------------------
------------------------------
>Mls_sp_nov
------------------------------------------------------tggat-
aactgtggtaattctagagctaatacatg-caatgaagctatctggc---cctggttgtc
agtagcgcagttattagatt--aaaa-ccaat-atgaatgcc---ttagggcggttcatt
attacac-----gtgatg--aatctgaataaccgaagcagagcgg-atggtc-ttgtac-
cggcgccagatctttcaagtgtctgatctatcagc--ttgtcgctaggttatgttcctag
cgtggcatcgacgggtaacggggtatcagggtccgataccggagagtggagcctgagaaa
tggctaccacatccaaggaaggcagcaggcgcgcaaattacccactcccagctcggggag
gtagtgacgaaaaataacgatgcgggagc-a-tatt-----gcttcccgtaatcggaatg
agtacacttt-aaatcctttaacgaggatcaattggagggcaagtctggtgcccagcagc
cgcggtaattccagctccaatagcgtatattaaagttgcctgcggttaaaaagctcgtag
ttggatcctgggtgcaattcga-tgagtggtgca-tcta---------------------
-----------------------------------t-----tcgatgtctactact----
------------------------------------------------------------
--ctatcgacaccacaatccaatct-tgtccttctattcccttaaatgggcgta-gataa
tgggcgatt-ggaacgttta-ctttgaaaaaattagagtgctc-aaagcaggcg-ttaag
gc----------------------------------------------------------
---------------------cttgaataat-ggtgcatgg-aataatggaataggacct
c-gg-ttc-ta-tttgttggttttttcacatatatatatcttatatcctgtgagatatat
atgaggaagagct-cgaggtaatgataaagaggaacagac-gggggcattcgtattg-cg
ccgttagagg--tgaaattcttgg-atcgtcgcaag-acgaacctac---------t---
------------------------------------------------------------
------------------------------------------------------------
------------------------------------------------------------
------------------------------------------------------------
------------------------------------------------------------
------------------------------------------------------------
------------------------------------------------------------
------------------------------------------------------------
------------------------------------------------------------
------------------------------------------------------------
------------------------------------------------------------
------------------------------------------------------------
------------------------------------------------------------
------------------------------------------------------------
------------------------------------------------------------
------------------------------------------------------------
------------------------------------------------gggattct-cct
agtaactgcgagtgaaag-gagaaaagcccagcgctgaatctaatggctcga--aagggc
-tatgtgagctgtagcgtgaagaaggtgcttaaccattgc------agtcaa-tacacgt
aagtctccttgagcggagctccat-cccaaggagggtgcaaggcccgtatcgtgtttgac
gcgt-gatggtgat-taggaacttcagagagtcgggttgtttgggattgcaacctaaagc
cggtggtaaactccatcgaaggctaaatatgaccacgagtccgatagcgaacaagtaccg
tgagggaaaattgaaaagcactttgaagagagagcgaaatagtgcgtgaaaccgcttaaa
ggcaagcagatggggcctcgaagg---taaagcagcga-------attcagct-tgcatt
-tctgctaaaccgt--tgtcggct--------gggagatcgtaa-gactt--ctgttgac
tgg---------------cgggctgttgt-agtggaatgtgagtgca-ctttcgctgytt
g-----tacgctaccgctgttaaacgatcatctctgtgtgtgtgtgtgtgcatccgctgt
ggcctt-gcg---tgaggccttgagtggctt--gcta--------------ctcaagtta
cctacgc-ttggctaattatacagcgcgcttgccgtttaactggtca-agtccattcgta
taccagc--------------a-t-tctc-----tcacgagaa-tgtgctatgggtgtta
tccgttacgtttatggccgcttagcgtaa-----ttctgctgttgacgt-------gc-t
tg-cacggcttcggcc------------------------gctag-tggtat-----act
g-tagcg-gccct------gtagggtata-a------tgggaattggtagcgag------
------------------------------
>Mil_pacificum
ccgcgaatggctcattaaatcagttatggttcactagatcgtatcaatcctacatggat-
aactgtggtaattctagagctaatacatg-caatgaagcc-gtctg----gccttgtgtc
agcggcgcagttattagatt--aaaa-ccaatataggctttc-------------gggtc
tat-taa--cttgtgatg--aatctgaataaccgaagcagagcgc-atggtc-tcgtac-
cggcgccagatctttcaagtgtctgatctatcagc--ttgtcgctaggttatgttcctag
cgtggcttcgacgggtaacggggtatcagggtccgataccggagag-ggagcctgagaaa
tggctaccacatccaaggaaggcagcaggcgcgcaaattacccactcccagctcggggag
gtagtgacgaaaaataacgatgcgggagc-a-taat-----gcttcccgtaatcggaatg
agtacacttt-aaatcctttaacgaggatcaattggagggcaagtctggtg-ccagcagc
cgcggtaattccagctccaatagcgtatattaaagttg-ctgcggttaaaaagctcgtag
ttggatctgggtgc---ttcga-tgagtggtgca-tcta---------------------
----------------------------------------ttcgatgtctactactcca-
t-----------------------------------------------------------
------cgacaccacaagccaacca-tgtccttctatgcccttcactgggcgtaagataa
tgggcggtt-ggaacgttta-ctttgaaaaaattagagtgctc-agagcaggcg-tatgg
c-----------------------------------------------------------
---------------------cttgaataat-ggtgcatgg-aataatggaataggacct
c-gg-ttc-ta-tttgttggttttc-----------------------------------
------aagagct-cgaggtaatgataaagaggaacagac-gggggcattcgtattg-cg
acgttagagg--tgaaactcttgg-atcgtcgcaag-acgaactactgcgaaag---cat
tt-gccaagaatgttttc--attaatc-aa-gaacgaaagttagaggttcgaaggcgatc
agataccgccc-tagttctaa-ccataaacgatgccaaccagcgatctgtcggtg-ttta
tt-------------------taacgactcgacaggcagc-ttccgggaaacca-aagtg
cttaggttccgggggaagtatggttgcaaagctgaaacttaaaggaattgacggaaggg-
caccaccagg-agtggagcctgcggcttaatttgactc-aacacgggaaaactcacccgg
cccggacactgtaagg-attgacagattgagagctctttcttgattcggtgggtggtggt
gcatggccgttcttagttggtggagcgatttgtctggttaattccgataacgaacgagac
tctagcctactaaa-tagccagtc----gatcc---------------------------
---------------------------------------tcagcgtcgactgtaca----
-----------------------------------tata-atagcttcttagagggacaa
gcggcgta-------tagtcgcacgagattgagcaataacaggtctgtgatgcccttaga
tgtccggggccgcacgcgcgctacactgaagagatcagcgtgt---ctat-----tataa
aaaacctgggccgaaaggcttgggcaatccgttgaaacctcttcgtgattgggattgagc
tttgtaa-ttatcgctcatgaacgaggaattcccagtaagcgcgtgtcataagcacgcgt
tgattacgtccctgccctttgtacacaccgcccgtcgctactaccgattgaatgatttag
tgaggccatcggatcggtcatc-gtggctgtcgc-----aagacggccacgaatgattga
gaagat--------------tactaagc-ggaggaaaagaaaccaacggggattct-cct
agtaactgcgagtgaacg-gaaaaaagcccagcgctgaatcctgtagctggt--aacggt
-tatgggagctgtagcgtgaagaaggtgtacaaccattgc------agtcaa-tacacgt
aagtctccctgagtggagctccat-cccaaggagggtgcaaggcccgtatcgtgtttgac
gcgt-gatggtat---agcatcttcagagagtcgggttgtttgggattgcaacctaaagc
cggtggtaaactccatcgaaggctaaatatgaccacgagtccgatagcgaacaagtaccg
tgagggaaaattgaaaagcactttgaagagagagcgaaatagtgcgtgaaaccgcttaga
ggcaagcagatggggcctcgaagg---tagagcagcga-------attcagct-tgcatc
-tctgctggactac--tgttggcg--------tagagatcgtaa-gactc--ttgtcaat
gta-----------------ggctgtcat-ggtggaatgtgagtgca-ctttcgctgttt
g-----tacgccaccgctgataaatgtt-------------------ctgcatccgctgt
ggcctt-gtg---tgaggccttgagtggctt--gcta--------------ctcaagtaa
cctacac-ttggctat--atacagcgcgtttgccttttatctggtca-agtcacatccta
tgccggc--------------a-t-tgct-----ttacggcga-tgcagtgtagatgcta
gc----gcgtttattgctacttcg----------cattgcggttgacgt-------gc-t
tg-cacggctgctgcg------------------------gctgg-tggtat-----act
g-cgttg-gatct------actggtatag-t------gtaaatttggtggcgagt--aga
c---ggctgcccatctaaccc---------
>Mil_tardigradum
ccgcgaatggctcattaaatcagttatggttcactagatcgtttcaatcctacatggat-
aactgtggtaattctagagctaatacatg-caatgaagct-gtctg----gcctcgtgtc
agcagcgcagttattagatt--aaaa-ccaatataggctttc-------------gggcc
tat-caaaacttgtgatg--aatctgaataaccgaagctaagcgc-acggtc-tcgtac-
cggcgctagatctttcaagtgtctgatctatcagc--ttgatgttaggttatgttcctaa
caaggcatcgacgggtaacggggtatcagggtccgataccggagag-ggagcctgagaaa
tggctaccacatccaaggaaggcagcaggcgcgcaaattacccactcccagttcggggag
gtagtgacgaaaaataacgatgcgggagc-a-taat-----gcttcccgtaatcggaatg
agtacacttt-aaatcctttaacgaggatcaattggagggcaagtctggtg-ccagcagc
cgcggtaattccagctccaatagcgtatattaaagttg-ctgcggttaaaaagctcgtag
ttggatctgggtgt---ttcga-tgagtggtgca-tcta---------------------
----------------------------------------ttcgatgtctactactcca-
t-----------------------------------------------------------
------cgacaccacaagccaacca-tgtccttctatacccttcactgggcgta-gataa
tgggcggtt-ggaacgtttacctttgaaaaaattagagtgctc-aaagcaggcg-tatgg
c-----------------------------------------------------------
---------------------cttgaataat-ggtgcatgg-aataatggaataggacct
c-gg-ttc-ta-tttgttggttttc-----------------------------------
------aagagct-cgaggtaatgataaagaggaacagac-gggggcattcgtattg-cg
acgttagagg--tgaaattcttgg-atcgtcgcaag-acgaactactgcgaaag---cat
tt-gccaagaatgttttc--attaatc-aa-gaacgaaagttaga-gttcgaaggcgatc
agataccgcccttagttctaa-ccataaacgatgccaaccagcgatctgtcggtg-ttta
tt-------------------ctacgactcgacaggcagc-ttccgggaaacca-aagtg
cttaggttccgggggaagtatggttgcaaagctgaaacttaaaggaattgacggaaggg-
caccaccagg-agtggagcctgcggcttaatttgactc-aacacgggaaaactcacccgg
cccggacactgtaagg-attgacagattgagagctctttcttgattcggtgggtggtggt
gcatggccgttcttagttggtggagcgatttgtctggttaattccgataacgaacgagac
tctagcctactaaa-tagccagtc----gatcc---------------------------
---------------------------------------tcagcgtcgactgtaca----
-----------------------------------tata-atagcttcttagagggacaa
gcggcgta-------tagtcgcacgagattgagcaataacaggtctgtgatgcccttaga
tgtccggggccgcacgcgcgctacactgaagagatcagcgtgt---ttgtta---tatat
aaaacctgggccgaaaggcttgggcaatccgttgaaacctcttcgtgattgggattgagc
tttgtaa-ttatcgctcatgaacgaggaattcccagtaagcgcgtgtcataagcacgcgt
tgattacgtccctgccctttgtacacaccgcccgtcgctactaccgattgaatgatttag
tgaggccatcggatcggtcatc-gtggctgtcgc-----aagacggcctcgaatgattga
gaagat--------------tactaagcgggaggaaaagaaaccaacggggattct-cct
agtaactgcgagtgaacg-gagaaaagcccagcgctgaatcctatggctggt--aacggt
-catgggagctgtagcgtgaagaaggtgtacaaccattgc------agtcaa-tacacgt
aagtctccctgagtggagctccat-cccaaggagggtgcaaggcccgtatcgtgtttgac
gcgtcgatggtat---agcatcttcagagagtcgggttgtttgggattgcaacctaaagc
cggtggtaaactccatcgaaggctaaatatgaccacgagtccgatagcgaacaagtaccg
tgagggaaaattgaaaagcactttgaagagagagcgaaatagtgcgtgaaaccgcttaga
ggcaagcagatggggcctcgaagg---ttgagcagcga-------attcagct-tgcatc
ttctgccagaccac--tgtcggtg--------tagagatcgtaa-gactc--ttgccgat
gtg----------------gggctgtctt-ggtggaatgtgagtgca-ctttcgctgttt
g-----tacgccaccgctgttaaatgt--------------------ttgcatccgctgt
ggcttt-gtg---tgaggccttgagtggctt--gctg--------------ctcaagtaa
cctacac-ttggccat--atacagcgcgcttgccttttaaccagtca-ggtcat-accta
tgctggc--------------a-c-tc-------tttcgggag-tgcagagtaagtgctg
gc----gtgtttgtcgccgcttag------------tggcagtcgacgt-------gc-t
tg-cacggcttcagct------------------------gctgg-tggtac-----act
g-cgtcg-gtctt------actggcgtag-c------gtagatttggtggcgagt--aga
t---ggcagcccatctaaccc---------
>Aus_faeroensis
------------------------------------------------------------
------------------------------------------------------------
------------------------------------------------------------
------------------------------------------------------------
------------------------------------------------------------
------------------------------------------------------------
------------------------------------------------------------
------------------------------------------------------------
------------------------------------------------------------
------------------------------------------------------------
------------------------------------------------------------
------------------------------------------------------------
------------------------------------------------------------
------------------------------------------------------------
------------------------------------------------------------
------------------------------------------------------------
------------------------------------------------------------
------------------------------------------------------------
------------------------------------------------------------
------------------------------------------------------------
------------------------------------------------------------
------------------------------------------------------------
------------------------------------------------------------
-------------------------------ctgaaacttaaaggaattgacggaaggg-
caccaccagg-agtggagcctgcggcttaatttgactc-aacacgggaaaacttacccgg
cccggacactgtaagg-attgacagattgagagctctttcttgattcggtgggtggtggt
gcatggccgttcttagttggtggagcgatttgtctggttaattccgataacgaacgagac
tctagcctgctaac-tagccaacc----gatcc---------------------------
---------------------------------------gcagcgtcggttgctt-----
-------------------------------------gt-aaagcttcttagagggacag
gcggcgtt-------tagtcgcacgagattgagcaataacaggtctgtgatgcccttaga
tgtccggggccgcacgcgcgctacactgaaggaaccagcgtgc---ttaatc--------
---accttggccggaaggcttggggaatccgattaaactccttcgtgattgggattgagc
tttgtaa-ttatcgctcatgaacgaggaattcccagtaagcgcgagtcataagctcgcgt
tgattacgtccctgccctttgtacacaccgcccgtcgctactaccgattgaatgatttag
tgagggcatcggagcggccaac-aaggctgtcgc-----aagatggcttcgtctggctac
gaa---------------------------------------------------------
------------------------------------------------------------
------------------------------------------------------------
------------------------------------------------------------
------------------------------------------------------------
------------------------------------------------------------
------------------------------------------------------------
------------------------------------------------------------
------------------------------------------------------------
------------------------------------------------------------
------------------------------------------------------------
------------------------------------------------------------
------------------------------------------------------------
------------------------------------------------------------
------------------------------------------------------------
------------------------------------------------------------
------------------------------------------------------------
------------------------------
>Ber_nebulosus
ccgcgaatggctcattaaatcagttatggttcactagatcgtaaa--acttacatggat-
aactgtggtaattctagagctaatacatg-caccaagctc-gct------tccttgtgga
gcgagcgcagttattagaac--aaaa-ccaat-ccggccctc-------------gggtc
ggtacaa-----ttggtg--actctgaataaccgaagcggagcgc-atggtc-tcgtac-
cggcgccagatctttcaagtgtctgacttatcagc--tcgttgttagttcatgttactaa
caaggcagttacgggtaacggggtatcagggtccgataccggagag-ggagcttgagaaa
cggctaccacatccaaggaaggcagcaggcgcgcaaattacccactcccggctcggggag
gtagtgacgaaaaataacgatgcgagagc-a-ttat-----gctcctcgtaatcggaatg
ggtacacttt-aaatcctttaacgaggatctattggagggcaagtctggtg-ccagcagc
cgcggtaattccagctccaatagcgtatattaaagttg-ctgcggttaaaaagctcgtag
ttggatctgggtcg----tcga-tgagcggtgcg-cttt---------------------
-----------------------------------------acggcgtttactgtttgt-
t-----------------------------------------------------------
------cggcaccacaagccggcca-tgt-cttgcatgctcttcactgagtgt-----gc
ttggcgacc-ggaacgttta-ctttgaaaaaattagagtgctc-aacgcaggcg-tacgg
c-----------------------------------------------------------
---------------------cttgcataat-ggtgcatgg-aataatggaacaggacct
ctgg-tac-tg-ctttgttggtttt-----------------------------------
------cggaact-cgaggtaatgataaataggagcagac-gggggcattcgtattg-cg
gcgttagagg--tgaaattcttgg-atcgtcgcaag-acgaactactgcgaagg---cat
tt-gccaagaatgctttc--attaatc-aa-gaacgaaagttagaggttcgaaggcgatc
agataccgccc-tagttctaa-ccataaacgatgccaaccagcgatccgtcggtg-ttta
tt-------------------tgatgactcgacgggcagc-ttccgggaaacca-aagtg
cttaggttccgggggaagtatggttgcaaagctgaaacttaaaggaattgacggaaggg-
caccaccagg-agtggagcctgcggcttaatttgactc-aacacgggaaaacttacccgg
cccggacactgtaagg-attgacagattgagagctctttcttgattcggtgggtggtggt
gcatggtcgttcttagttggtggagcgatttgtctggttaattccgataacgaacgagac
tctagcctgctaaactagccaacc----gatcc---------------------------
---------------------------------------gcagcgtcggttgctt-----
-------------------------------------gt-aaagcttcttagagggacag
gcggcgtt-------tagtcgcacgagattgagcaataacaggtctgtgatgcccttaga
tgtccggggccgcacgcgcgctacactgaaggaaccagcgtgc---ttaatc--------
---accttggccggaaggcttggggaatccgattaaactccttcgtgattgggattgagc
tttgtaa-ttatcgctcatgaacgaggaattcccagtaagcgcgagtcataagctcgcgt
tgattacgtccctgccctttgtacacaccgcccgtcgctactaccgattgaatgatttag
tgaggacatcggagcggctaac-aaggcagtcgc-----aagactgcttcgtctggctgc
gaagac------------------------------------------------------
------------------------------------------------------------
------------------------------------------------------------
------------------------------------------------------------
------------------------------------------------------------
------------------------------------------------------------
------------------------------------------------------------
------------------------------------------------------------
------------------------------------------------------------
------------------------------------------------------------
------------------------------------------------------------
------------------------------------------------------------
------------------------------------------------------------
------------------------------------------------------------
------------------------------------------------------------
------------------------------------------------------------
------------------------------------------------------------
------------------------------
>Ber_volubilis
---------------taaatcagttatggttcactagatcgtaaa--acttacatggat-
aactgtggtaattctagagctaatacatg-caccaagctc-gct------tccttgtgga
gcgagcgcagttattagaac--aaaa-ccaat-ccggccctc-------------gggtc
ggtacaa-----ttggtg--actctgaataaccgaagcggagcgt-atggtc-tcgtac-
cgacgccagatctttcaagtgtctgacttatcagc--tcgttgttagttcatgttactaa
caaggcagttacgggtaacggggtatcagggtccgataccggagag-ggagcctgagaaa
cggctaccacatccaaggaaggcagcaggcgcgcaaattacccactcccggctcggggag
gtagtgacgaaaaataacgatgcgagagc-t-ttat-----gctcctcgtaatcggaatg
ggtacacttt-aaatcctttaacgaggatctattggagggcaagtctggtg-ccagcagc
cgcggtaattccagctccaatagcgtatattaaagttg-ctgcggttaaaaagctcgtag
ttggatctgggtcg----tcga-tgagcggtgcg-cttt---------------------
-----------------------------------------acggcgtttactgtttgt-
t-----------------------------------------------------------
------cggcaccacaagccggcca-tgt-cttgcatgctcttcactgagtgt-----gc
ttggcgacc-ggaacgttta-ctttgaaaaaattagagtgctc-aacgcaggcg-tacgg
c-----------------------------------------------------------
---------------------cttgcataat-ggtgcatgg-aataatggaacaggacct
ctgg-tac-tg-ctttgttggtttt-----------------------------------
------cggaact-cgaggtaatgataaataggagcagac-gggggcatt----------
------------------------------------------------------------
------------------------------------------------------------
------------------------------------------------------------
------------------------------------------------------------
------------------------------------------------------------
------------------------------------------------------------
------------------------------------------------------------
------------------------------------------------------------
------------------------------------------------------------
------------------------------------------------------------
------------------------------------------------------------
------------------------------------------------------------
------------------------------------------------------------
------------------------------------------------------------
------------------------------------------------------------
------------------------------------------------------------
------------------------------------------------------------
------------------------------------------------------------
------------------------------------------------------------
------------------------------------------------------------
------------------------------------------------------------
------------------------------------------------------------
------------------------------------------------------------
------------------------------------------------------------
------------------------------------------------------------
------------------------------------------------------------
------------------------------------------------------------
------------------------------------------------------------
------------------------------------------------------------
------------------------------------------------------------
------------------------------------------------------------
------------------------------------------------------------
------------------------------------------------------------
------------------------------------------------------------
------------------------------
>Eoh_nadjae
---------------taaatcagttatggttcactagatcgtaaa--acttacatggat-
aactgtggtaattctagagctaatacatg-cacccagctc-gtt------cccttgtgga
gcgagcgcagttattagaac--aaaa-ccaat-ccggccttc-------------gggtc
ggtaaag-----ttggtg--actctgaataaccgaagcggagcgc-atggtc-tcgtac-
cggcgccagatctttcaagtgtctgacttatcagc--ttgttgttaggttacgttcctaa
caaggctcttacgggtaacggggtatcagggtccgataccggagag-ggagcctgagaaa
cggctaccacatccaaggaaggcagcaggcgcgcaaattacccactcccggcacggggag
gtagtgacgaaaaataacgatgcgagagc-t-ttat-----gctcctcgtaatcggaatg
ggtacacttt-aaatcctttaacgaggatctattggagggcaagtctggtg-ccagcagc
cgcggtaattccagctccaatagcgtatattaaagttg-ctgcggttaaaaagctcgtag
ttgaatctgggtcg----tcga-tgagcggtgcg-cttt---------------------
-----------------------------------------acggcgtctactgcttgt-
t-----------------------------------------------------------
------cggcaccacaagccggcca-tgt-cttgcatgctcttcactgagtgt-----gc
ttggcgacc-ggaacgttta-ctttgaaaaaattagagtgctc-aaagcaggcg-taagg
c-----------------------------------------------------------
---------------------cttgcataat-ggtgcatgg-aataatggaataggacct
c-gg-ttc-ta-ttttgttggtttt-----------------------------------
------cggaact-cgaggtaatgataaataggaacggac-gggggcatt----------
------------------------------------------------------------
------------------------------------------------------------
------------------------------------------------------------
------------------------------------------------------------
------------------------------------------------------------
------------------------------------------------------------
------------------------------------------------------------
------------------------------------------------------------
------------------------------------------------------------
------------------------------------------------------------
------------------------------------------------------------
------------------------------------------------------------
------------------------------------------------------------
------------------------------------------------------------
------------------------------------------------------------
------------------------------------------------------------
------------------------------------------------------------
------------------------------------------------------------
------------------------------------------------------------
------------------------------------------------------------
------------------------------------------------------------
------------------------------------------------------------
------------------------------------------------------------
------------------------------------------------------------
------------------------------------------------------------
------------------------------------------------------------
------------------------------------------------------------
------------------------------------------------------------
------------------------------------------------------------
------------------------------------------------------------
------------------------------------------------------------
------------------------------------------------------------
------------------------------------------------------------
------------------------------------------------------------
------------------------------
>Cal_ornatus
ccgcgaatggctcattaaatcagttatggttcactagatcgtaca--gtttacatggat-
aactgtggtaattctagagctaatacatg-cacccagtcc-gtt------ccctcgtgga
gcggatgcagttatttgctc--aaaa-ccaat-ccggctctc-------------gggtc
ggt-caa-----ttggtg--actctgaataaccgaagcagagcgc-atggtc-tcgtac-
cggcgccagatctttcaagtgtctgacttatcagc--ttgttgttaggttatgttcctaa
caaggcatcgacgggtaacggggtgttagggcccgacaccggagag-ggagcctgagaaa
cggctaccacatccaaggaaggcagcaggcgcgcaaattacccactcccggcacggggag
gtagtgacgaaaaataacgatgcgaaagc-t-ttta-----gctcttcgtaatcggaatg
ggtacacttt-aaatcctttaacgaggatctattggagggcaagtctggtg-ccagcagc
cgcggtaattccagctccaatagcgtatatt-aagttg-ctgcggttaaaaagctcgtag
ttggatctgggtag----tcga-tggacggtgcg-cttt---------------------
-----------------------------------------acggcgtttactgttcgt-
t-----------------------------------------------------------
------cggcaccacatgccggcca-tgt-cttgcatgctcttcactgagtgt-----gc
ttggcgacc-ggaacgttta-ctttgaaaaaattagagtgctc-aaagcaggcg-tatag
c-----------------------------------------------------------
---------------------ccagcataat-ggtgcatgg-aataatagaataggacct
c-gg-ttctta-ttttgttggtttt-----------------------------------
------cggagct-cgaggtaatgattaataggaacagacggggggcattcgtattg-cg
gcgttagaaggtgaaatttcttgg-atcgtcgcaaggacgcacgactgcgaaag---cat
ttggccaagaatgttttccattaattc-aa-gaacgaaagttagaggttcgaaggcgatc
agata-cgccc-tagttctaa-ccataaacgatgccaaccagcgatccgtcggtg-ttta
tt-------------------tgatgactcgacgggcagc-ttccgggaaacca-aagtg
cttaggttccgggggaagtatggttgcaaagctgaaacttaaaggaattgacggaaggg-
caccaccagg-agtggagcctgcggcttaatttgactc-aacacgggaaaacttacccgg
cccggacactgtaagg-attgacagattgagagctctttcttgattcggtgggtggtggt
gcatggccgttcttagttggtggagcgatttgtctggttaattccgataacgaacgagac
tctagcctgctaaa-tagccaact----gatcc---------------------------
---------------------------------------gcagcgtcagttgctc-----
-------------------------------------ac--aagcttcttagagggacag
gcggcttc-------cagtcgcacgagattgagcaataacaggtctgtgatgcccttaga
tgtccggggccgcacgcgcgctacactgaaggaatcaacgtgc---tttctt--------
---accttggccggaaggcctggggaatccgatgaaactccttcgtgattgggattgagc
tttgtaa-ctatcgctcatgaacgaggaattcccagtaagcgcgagtcataagctcgcgt
tgattacgtccctgccctttgtacacaccgcccgtcgctactaccgattgaatgatttag
tgaggtcttcggactggccatc-ggggctgtcgc-----aagacggcttcgtctggttgg
gaagac----ttaagcatattactaagc-ggaggaaaagaaaccaacggggattcc-cat
agtaactgcgagtgaaat-gggaacagcccagcgccgaatcctgttgctggc--gacggc
-gacaggaactgtggcgtgaagacggtgt-ctattggtgt------gactgg-ctcgcgc
aagttctcctgagtgaggctccat-cccatggagggtgcaaggcccgtaccgtgagcagt
tgtc-accgatgt----gctctgtcagagagtcgccttgtttgcgagtacaaggtgaagt
cggtggtaaactccatcgaaggctaaatatgaccacgagtccgatagcgaacaagtaccg
tgagggaaaattgaaaagcactttgaagagagagcgaaacagtgcgtgaaaccgctcaga
ggcaagcagatggggcctcgaagg---caaagcatcga-------attcagct-ggttgt
ttgtgcctgtc-----ggctggta-------cgggagattgcaa-aactc--tgtctggc
tgt-----------------agc----gg-gcgcggcgactagtgca-ctttcggtgctt
g-----tacgccaccgccgttgag-----------------------gagcgtccgccgg
gcaggc-gtg---tggagccctattctctc---a------cgag-------cgtaggtg-
ctcactg-ctggct----atcgtgcgcgttcgcgtctcaaccggtca-tgtca--gcgtg
tgccagc--------------t-t-ttgcg----ttgggttcggctggctctggtccg--
-----------------------gtgtcg-----tttgggagatgacga-------gc-t
tg-ctcggc-tcaccc------------------------gcacc-ggatag-a---ctc
g-tgtcg-gctttcaac--gtgg-tacat-t------gtcgattcggtggcgagt--aga
c---ggctgcccatctaacccgtcttgaac
>Cal_sp
------------------------------------------------------------
-------gtaattctagagctaatacatg-cacccagtcc-gtt------ccctcgtgga
gcggatgcagttatttgctc--aaaa-ccaat-ccggctctc-------------gggtc
ggt-caa-----ttggtg--actctgaataaccgaagcagagcgc-atggtc-tcgtac-
cggcgccagatctttcaagtgtctgacttatcagc--ttgttgttaggttatgttcctaa
caaggcatcgacgggtaacggggtgttagggcccgacaccggagag-ggagcctgagaaa
cggctaccacatccaaggaaggcagcaggcgcgcaaattacccactcccggcacggggag
gtagtgacgaaaaataacgatgcgaaagc-t-ttta-----gctcttcgtaatcggaatg
ggtacacttt-aaatcctttaacgaggatctattggagggcaagtctggtg-ccagcagc
cgcggtaattccagctccaatagcgtatattaaagttg-ctgcggttaaaaagctcgtag
ttggatctgggtag----tcga-tggacggtgcg-cttt---------------------
-----------------------------------------acggcgtttactgttcgt-
t-----------------------------------------------------------
------cggcaccacatgccggcca-tgt-cttgcatgctcttcactgagtgt-----gc
ttggcgacc-ggaacgttta-ctttgaaaaaattagagtgctc-aaagcaggcg-tatag
c-----------------------------------------------------------
---------------------c-agcataat-ggtgcatgg-aataatagaataggacct
c-gg-ttc-ta-ttttgttggtttt-----------------------------------
------cggagct-cgaggtaatgattaataggaacagac-gggggcattcgtattg-cg
gcgttagagg--tgaaattcttgg-atcgtcgcaag-acgcacgactgcgaaag---cat
tt-gccaagaatgttttc--attaatc-aa-gaacgaaagttagaggttcgaaggcgatc
agataccgccc-tagttctaa-ccataaacgatgccaaccagcgatccgtcggtg-ttta
tt-------------------tgatgactcgacgggcagc-ttccgggaaacca-aagtg
cttaggttccgggggaagtatggttgcaaagctgaaacttaaaggaattgacggaaggg-
caccaccagg-agtggagcctgcggcttaatttgactc-aacacgggaaaacttacccgg
cccggacactgtaagg-attgacagattgagagctctttcttgattcggtgggtggtggt
gcatggccgttcttagttggtggagcgatttgtctggttaattccgataacgaacgagac
tctagcctgctaaa-tagccaact----gatcc---------------------------
---------------------------------------gcagcgtcagttgctc-----
-------------------------------------ac--aagcttcttagagggacag
gcggcttc-------cagtcgcacgagattgagcaataacaggtctgtgatgcccttaga
tgtccggggccgcacgcgcgctacactgaaggaatcaacgtgc---tttctt--------
---accttggccggaaggcctggggaatccgatgaaactccttcgtgattgggattgagc
tttgtaa-ctatcgctcatgaacgaggaattcccagtaagcgcgagtcataagctcgcgt
tgattacgtccctgccctttgtacacaccgcccgtcgctactaccgattgaatgatttag
tgaggtcttcggactggccatc-ggggctgtcgc-----aagacggctttgtctggttgg
gaagac------------------------------------------------------
------------------------------------------------------------
------------------------------------------------------------
------------------------------------------------------------
------------------------------------------------------------
------------------------------------------------------------
------------------------------------------------------------
------------------------------------------------------------
------------------------------------------------------------
------------------------------------------------------------
------------------------------------------------------------
------------------------------------------------------------
------------------------------------------------------------
------------------------------------------------------------
------------------------------------------------------------
------------------------------------------------------------
------------------------------------------------------------
------------------------------
>Dip_higginsi
---------------taaatcagttatggttcactcgatcgtaca--gtttacatggat-
aactgtggtaattctagagctaatacatg-cattcagcca-gtg------ccctcgtggt
gctggcgcagttatttgccc--aaga-ccaat-ccggccctc-------------gggtc
ggt-taa-----ttggtg--actctgaataaccgaagcggagcgc-gtggtc-tcgtac-
cggcgccagatcgttcaagtgtctgacttatcagc--ttgtagttaggttatgttcctaa
ctaggctcttacgggtaacggagtgtcagggcccgacaccggagag-ggagcctgagaaa
cggctaccacatccaaggaaggcagcaggcgcgcaaattacccactcccggcacggggag
gtagtgacgaaaaataacgatgcgagagc-t-ttat-----gcttctcgtaatcggaatg
ggtacacttt-aaatcctttaacgaggatctattggagggcaagtctggtg-ccagcagc
cgcggtaattccagctccaatagcgtatattaaagttg-ctgcggttaaaaagctcgtag
ttggatctgggtcg----tcga-tggacggtgcg-ccgt---------------------
-----------------------------------------aaggcgc-tactgtttgt-
t-----------------------------------------------------------
------cggcaccacagcccggcca-tgt-cttgcatgctcttcactgagtgt-----gc
ttggcgacc-ggaacgttta-ctttgaaaaaattagagtgctc-aaagcaggcg-ttaag
c-----------------------------------------------------------
---------------------c-tatataat-ggtgcatgg-aatgatagaataagactt
t-tg-cct-tg-ttctgttggcctt-----------------------------------
-------agaggc-agaagtaatgataaataggaacagac-gggggcatt----------
------------------------------------------------------------
------------------------------------------------------------
------------------------------------------------------------
------------------------------------------------------------
------------------------------------------------------------
------------------------------------------------------------
------------------------------------------------------------
------------------------------------------------------------
------------------------------------------------------------
------------------------------------------------------------
------------------------------------------------------------
------------------------------------------------------------
------------------------------------------------------------
------------------------------------------------------------
------------------------------------------------------------
------------------------------------------------------------
------------------------------------------------------------
------------------------------------------------------------
------------------------------------------------------------
------------------------------------------------------------
------------------------------------------------------------
------------------------------------------------------------
------------------------------------------------------------
------------------------------------------------------------
------------------------------------------------------------
------------------------------------------------------------
------------------------------------------------------------
------------------------------------------------------------
------------------------------------------------------------
------------------------------------------------------------
------------------------------------------------------------
------------------------------------------------------------
------------------------------------------------------------
------------------------------------------------------------
------------------------------
>Dip_puniceum
ccgcgaatggctcattaaatcagttatggtttactcgatcgtaca--gtttacatggat-
aactgtggtaattctagagctaatacatg-cactcagccc-gta------gcctcgcgct
gcgggtgcagttatttgccc--aaga-ccaat-ccggacctc-------------ggttc
ggt-aaa-----ttggtg--actctgaataaccgaagcagagcgt-atggtc-tcgtac-
cagcgccagatcgttcaagtgtctgacttatcagc--ttgttgttaggttatgttcctaa
caaggcgtttacgggtaacggggtgtcagggcccgacaccggagag-ggagcctgagaaa
cggctaccacatccaaggaaggcagcaggcgcgcaaattacccactcccggcacggggag
gtagtgacgaaaaataacgatgcgagagc-t-taat-----gcttctcgtaatcggaatg
ggtacacttt-aaatcctttaacgaggatctattggagggcaagtctggtg-ccagcagc
cgcggtaattccagctccaatagcgtatattaaagttg-ctgcggttaaaaagctcgtag
ttggatctgggtcg----tcga-tggacggtgcg-ccgt---------------------
-----------------------------------------aaggcgt-tactgtttgt-
t-----------------------------------------------------------
------cggcaccacagcccggcca-tgt-cttgcatgcccttcattgggtgt-----gc
tcggcgtcc-ggaacgttta-ctttgaaaaaattagagtgctc-aaagcaggcg-ttaag
c-----------------------------------------------------------
---------------------c-tagataat-ggtgcatgg-aatgatggaataagactt
t-tg-cct-tg-ttctgttggcctt-----------------------------------
-------tgaggc-agaagtaatgataaataggaacagac-gggggcattcgtattg-cg
gcgttagagg--tgaaattcttgg-atcgtcgcaag-acgcactactgcgaaag---cat
tt-gccaagaatgttttc--attaatc-aa-gaacgaaagttagaggttcgaaggcgatc
agataccgccc-tagttctaa-ccataaacgatgccaaccagcgatccgtcggtg-ttta
tt-------------------agatgactcgacgggcagc-ttccgggaaacca-aagtg
cttaggttccgggggaagtatggttgcaaagctgaaacttaaaggaattgacggaaggg-
caccaccagg-agtggagcctgcggcttaatttgactc-aacacgggaaaacttacccgg
cccggacactgtaagg-attgacagattgagagctctttcttgattcggtgggtggtggt
gcatggccgttcttagttggtggagcgatttgtctggttaattccgataacgaacgagac
tctagcctgctaaa-tagccaact----gatcc---------------------------
---------------------------------------gcagcgtcggttgcta-----
-------------------------------------aa-aatgcttcttagagggacag
gcggcttc-------cagtcgcacgagattgagcaataacaggtctgtgatgcccttaga
tgtccggggccgcacgcgcgctacactgaaggaatcaacgtgc----ttctt--------
---accttggccggaaggcctggggaatccgatgaaactccttcgtgattgggattgagc
tttgtaa-ttatcgctcatgaacgaggaattcccagtaagcgcgagtcataagctcgcgt
tgattacgtccctgccctttgtacacaccgcccgtcgctactaccgattgaatgatttag
tgaggccatcggaccggctaac-ggagctgtcgc-----aagacggctccgcctggttgg
gaagac------------------------------------------------------
------------------------------------------------------------
------------------------------------------------------------
------------------------------------------------------------
------------------------------------------------------------
------------------------------------------------------------
------------------------------------------------------------
------------------------------------------------------------
------------------------------------------------------------
------------------------------------------------------------
------------------------------------------------------------
------------------------------------------------------------
------------------------------------------------------------
------------------------------------------------------------
------------------------------------------------------------
------------------------------------------------------------
------------------------------------------------------------
------------------------------
>Kar_gregorii
------------------------------------------------------tggata
acctgtggtaattctagagctaatacatgccattcaaccc-gcg------tcttcggatg
cgggtggcagttatttgccc--aagacccaat-ctagccttc-------------gggtt
agt-aaa-----ttggtg--actctgaataaccgaagcggagcgt-ttggtc-tcgtac-
cggcgccagatcgttcaagtgtctgacttatcagc--ttgttgctaggttatgttcctag
caaggctttaacgggtaacggagtgtcagggcccgacaccggagag-ggagcctgagaaa
cggctaccacatccnaggaaggcagcaggcgcgcaaattacccactcccggcacggggag
gtagtgacgaaaaataacgatgcgagagc-t-ttat-----gcttctcgtaatcggaang
ggtacacttt-aaatcctttaacgaggatctattggagggcaagtctggtg-ccagcagc
cgcggtaattccagctccaatagcgtatattaaagttg-ctgcggttaaaaagctcgtag
ttggatctgggtcg----tcga-tggacggtgcg-ccgt---------------------
-----------------------------------------aaggtgc-tactgtttgt-
t-----------------------------------------------------------
------cggcaccacagcccggcca-tgt-cttgtatgctcttcattgagtgt-----ac
ttggcgacc-ggaacgttta-ctttgaaaaaattagagtgctc-aaagcaggcg-ttaag
c-----------------------------------------------------------
---------------------c-tatataat-ggtgcatgg-aatgatagaataagactt
t-tg-cct-tg-ttctgttggccta-----------------------------------
-------agaggc-agaagtaatgataaataggaacagac-gggggcnttcgtattg-cg
gcgttagagg--tgaaattcttggaatcgtcgcaag-acgcactactgcgaaag---cat
tt-gccaagaatgttttc--attaatc-aa-gaacgaaagttagaggttcgaaggcgatc
agataccgccc-tagttctaa-ccataaacgatgccaaccaccgatccgtcggtg-ttta
ta-------------------agatgactcgacgggcact-aaggtgaaaa---------
------------------------------------------------------------
------------------------------------------------------------
------------------------------------------------------------
------------------------------------------------------------
------------------------------------------------------------
------------------------------------------------------------
------------------------------------------------------------
------------------------------------------------------------
------------------------------------------------------------
------------------------------------------------------------
------------------------------------------------------------
------------------------------------------------------------
------------------------------------------------------------
---------------------------------------------acggggattcc-cat
agtaactgcgagtgaaag-gggaaaagcccagcgccgaatcccgctgctggt--gacggc
-ggcgggaactgtggcgtgaagatggtgt-ctatcggtgt------ggctcg-ctcgcgt
aagttctcctgagtgaggctccat-cccatggagggtgcaaggcccgtgtcgtgagcagc
cgtc-gccgatgt----gcgctatcagagagtcgccttgtttgcgagtacaaggtgaagt
cggtggtaaactccatcgaaggctaaatatgaccacgagtccgatagcgaacaagtaccg
tgagggaaaattgaaaagcactttgaagagagagcgaaacagtgcgtgaaaccgttcaga
ggcaagcaaatggggcctcgaagg---caaagccgcga-------attcagcc-ggtggt
ccgtg-cggcg-----ggcggggt--------gggagatcgcaa-gactc--taccctgt
ttc------------------gtg-tctg-ttgcggctgctggtgca-ctttcgcggttt
g-----tacgccaccgccgttagg-----------------------aagcgtccgtcgg
gcctgc-atg---tggagcccggctagccg---a------aaggca-----ggctggtgt
ctcacgg-cgggat-----ccgtacgcgttcgcgttttaaccggtca-tgtca--gcgtg
tgccagc--------------g-t-ttgcg----ctgggcgcc-tgtgctccggctg---
-------------------------ggtc-----gtgttgggatgacga-------gc-t
tg-ctcggc-tctcgc------------------------gcgcc-cggngg-a---acc
g-tgggc-gtcttcagc--gtgg-catat-t------gcggattcggtggcg--------
------------------------------
>Kop_nicolae
-------------------------------------------------------ggat-
aactgtggtaattctagagctaatacatg-cattcagccc-gcg------ccttcg-ggt
gngggtgcagttatttgccc--aaga-ccaat-ccggccctc-------------gggtc
ggt-aaa-----ttggtg--actctgaataaccgaagcggagcgt-ttggtc-tcgtac-
cggcgccagatcgttcaagtgtctgacttatcagc--ttgatgttaggttatgttcctaa
catggctttaacgggtaacggggtgtcagggcccgacaccggagag-ggagcctgagaaa
cggctaccacatccaaggaaggcagcaggcgcgcaaattacccactcccggcacggggag
gtagtgacgaaaaataacgatgcgagagc-t-ttat-----gcttctcgtaatcggaatg
ggtacacttt-aaatcctttaacgaggatctattggagggcaagtctggtg-ccagcagc
cgcggtaattccagctccaatagcgtatattaaagttg-ctgcggttaaaaagctcgtag
ttggatctgggtcg----tcga-tggacggtgcg-ccgt---------------------
-----------------------------------------aaggtgt-tactgtttgt-
t-----------------------------------------------------------
------cggcaccacagcccggcca-tgt-cttgtatgctcttcattgagtgt-----ac
ttggcgacc-ggaacgttta-ctttgaaaaaattagagtgctc-aaagcaggcg-ttaag
c-----------------------------------------------------------
---------------------c-tatataat-ggtgcatgg-aatgatagaataagactt
t-tg-cct-tg-ttctgttggccta-----------------------------------
-------agaggc-agaagtaatgataaataggaacagac-gggggcattcgtattg-cg
gcgttagagg--tgaaattcttgg-atcgtcgcaag-acgcactactgcgaaag---cat
tt-gccaagaatgttttc--attaatc-aa-gaacgaaagttagaggttcgaaggcgatc
agataccnccc-tagttctaa-ccataaacgatgccaaccagcgatccgtcggtg-ttta
ta-------------------agatgactcgacgggcact-ttccgggaaacca-aagt-
------------------------------------------------------------
------------------------------------------------------------
------------------------------------------------------------
------------------------------------------------------------
------------------------------------------------------------
------------------------------------------------------------
------------------------------------------------------------
------------------------------------------------------------
------------------------------------------------------------
------------------------------------------------------------
------------------------------------------------------------
------------------------------------------------------------
------------------------------------------------------------
------------------------------------------------------------
------------------------------------------------------------
------------------------------------------------------------
------------------------------------------------------------
------------------------------------------------------------
------------------------------------------------------------
------------------------------------------------------------
------------------------------------------------------------
------------------------------------------------------------
------------------------------------------------------------
------------------------------------------------------------
------------------------------------------------------------
------------------------------------------------------------
------------------------------------------------------------
------------------------------------------------------------
------------------------------------------------------------
------------------------------------------------------------
------------------------------
>Bor_zetlandicus
---------------taaatcagttatggttcactagatcgtaca--gtttacatggat-
aactgtggtaattctagagctaatacatg-caaccagtcc-gtt------ccctagcgga
gcggacgcagttatttgccc--aaga-ccaat-ccggccctc-------------gggtc
ggt-caa-----ttggtg--actctgaataaccgaagcagagcgt-gtggtc-tcgtac-
cgacgccagatctttcaagtgtctgacttatcagc--ttgttgttaggttatgttcctaa
caaggcttttacgggtaacggggtgtcagggcccgacaccggagag-ggagcctgagaaa
cggctaccacatccaaggaaggcagcaggcgcgcaaattacccactcccggcacggggag
gtagtgacgaaaaataacgatgcgagagc-t-ttta-----gcttctcgtaatcggaatg
ggtacacttt-aaatcctttaacgaggatctattggagggcaagtctggtg-ccagcagc
cgcggtaattccagctccaatagcgtatattaaagttg-ctgcggttaaaaagctcgtag
ttggatctgggtag----tcga-tggacggttct-tcgt---------------------
-----------------------------------------aagaaga-tactgcccgt-
t-----------------------------------------------------------
------cggcaccacagcccggcca-tgt-cttgcatgctcttcgatgagtgt-----gc
ttggcgacc-ggaacgttta-ctttgaaaaaattagagtgctc-aaagcaggcg-ttaag
c-----------------------------------------------------------
---------------------cttgtataat-ggtgcatgg-gataatggaataagattt
t-tg-gct-tg-ttctgttggtctt-----------------------------------
-------agagtc-agaagtaatgataaataggaacagac-gggggcatt----------
------------------------------------------------------------
------------------------------------------------------------
------------------------------------------------------------
------------------------------------------------------------
------------------------------------------------------------
------------------------------------------------------------
------------------------------------------------------------
------------------------------------------------------------
------------------------------------------------------------
------------------------------------------------------------
------------------------------------------------------------
------------------------------------------------------------
------------------------------------------------------------
------------------------------------------------------------
------------------------------------------------------------
------------------------------------------------------------
------------------------------------------------------------
------------------------------------------------------------
------------------------------------------------------------
------------------------------------------------------------
------------------------------------------------------------
------------------------------------------------------------
------------------------------------------------------------
------------------------------------------------------------
------------------------------------------------------------
------------------------------------------------------------
------------------------------------------------------------
------------------------------------------------------------
------------------------------------------------------------
------------------------------------------------------------
------------------------------------------------------------
------------------------------------------------------------
------------------------------------------------------------
------------------------------------------------------------
------------------------------
>Crb_klebelsbergi
------------------ttcagttatggttcactagatcgtaca--gtttacatggat-
aactgtggtaattctagagctaatacatg-caaccagtcc-gta------cccttgtggt
gcggacgcagttatttgccc--aaga-ccaat-ccggccctc-------------gggtc
gtt-caa-----ttggtg--actctgaataaccgtagcggagcgc-ttgttc-tcgtaa-
cggcgccagatctttcaagtgtctgacttatcagc--ttgtagctaggttatgtacctag
ctaggctttcacgggtaacgggtggtcagggccagacaccggagag-ggagcctgagaaa
cggctaccacatccaaggaaggcagcaggcgcgcaaattacccactcccggcacggggag
gtagtgacgaaaaataacgatgcgagagc-t-ttta-----gcttctcgtaatcggaatg
ggtacacttt-aaatcctttaacgaggatctattggagggcaagtctggtg-ccagcagc
cgcggtaattccagctccaatagcgtatattaaagttg-ctgcggttaaaaagctcgtag
ttggatctgggtag----tcga-tggacggtgct-tcgt---------------------
-----------------------------------------aagaagc-tactgcccgt-
t-----------------------------------------------------------
------cggcaccacagcccggcca-tgt-cttgcatgctcttcactgagtgt-----gc
ttggcgacc-ggaacgttta-ctttgaaaaaattagagtgctc-aaagcaggcg-ttaag
c-----------------------------------------------------------
---------------------cttgtataat-ggtgcatgg-gataatggaataagattt
t-tg-gct-tg-ttctgttggtttt-----------------------------------
-------agagtc-agaagtaatgataaataggaacagac-gggggcattcgtattg-cg
gcgttagagg--tgaaattcttgg-atcgtcgcaag-acgcactactgcgaaag---cat
tt-gccaagaatgttttc--attaatc-aa-gaacgaaagttagaggttcgaaggcgatc
agataccgccc-tagttctaa-ccataaacgatgccaaccagcgatccgtcggtg-ttta
tt-------------------tgatgactcgacgggcagc-ttccgggaaacca-aagtg
cttaggttccgggggaagtatggttgcaaagctgaaacttaaaggaattgacggaaggg-
caccaccagg-agtggagcctgcggcttaatttgactc-aacacgggaaaacttacccgg
cccggacactgtaagg-attgacagattgagagctctttcttgattcggtgggtggtggt
gcatggccgttcttagttggtggagcgatttgtctggttaattccgataacgaacgagac
tctagcctgctaaa-tagccaact----gatcc---------------------------
---------------------------------------gcagcgtcggttgctt-----
-------------------------------------at-aatgcttcttagagggacag
gcggcttc-------cagtcgcacgagattgagcaataacaggtctgtgatgcccttaga
tgtccggggccgcacgcgcgctacactgaaggaatcaacgtgc---tttctt--------
---accttggccggaaggcctggggaatccgatgaaactccttcgtgattgggattgagc
tttgtaa-ctatcgctcatgaacgaggaattcccagtaagcgcgagtcataagctcgcgt
tgattacgtccctgccctttgtacacaccgcccgtcgctactaccgattgaatgttttag
tgaggtcatcggactggccgtc-gaagctgtcgc-----aagacggcctcgtctggttgg
aaagac------------------------------------------gggattcc-cat
agtaactgcgagtgaaag-gggaaaagcccagcgccgaatcctgctgctgga--gacggt
-ggcaggaactgtggcgtgaagatggtgt-ctatcggtgt------ggctcg-ctcgcgt
aagttctcctgagtgaggctccat-cccatggagggtgcaaggcccgtgtcgtgagcagc
cgtc-gccgatgt----gcgctatcagagagtcgccttgtttgcgagtacaaggtgaagt
cggtggtaaactccatcgaaggctaaatatgaccacgagtccgatagcgaacaagtaccg
tgagggaaaattgaaaagcactttgaagagagagcgaaacagtgcgtgaaaccgctcaga
ggcaagcagatggggcctcgaagg---cagagccgcga-------attcagcc-ggtggt
ccgtg-cggtg-----ggttggga-------tgtgagagcgcaa-gcctc--tgcctggc
cta------------------ct----cg-gtgcggctaccggtgca-ctttcgcggctt
g-----tacgccaccgccgttaag-----------------------gagcgtccgccgg
gcctgc-gtg---cggagcctagctgtctt---c------gggc-------agttggtgt
ctcgctg-cgggt------ctgtgcgcgatcgcgctttaaccggtca-tgtca--gcatg
tgccagc--------------g-t-ttgcg----ctgggtcgg-ccggctccggttg---
-------------------------ggtt-----gtacggggatgacga-------gc-t
tg-ctcggc-tctcct------------------------gcgcc-tgatgg-a---ctc
g-tgctg-gctttcagc--gtgg-cacat-t------gtggattcggtggcgagt--aga
c---ggctgcccatctaacccgtcttgaaa
>Hys_dujardini
ccgcgaatggctcattaaatcagttatggttcactagatcgtaca--gtttacatggat-
aactgtggtaattctagagctaatacatg-caaccagtcc-gtg------ccctcgtggt
gcggacgcagttatttgccc--aaga-ccaat-ccggccctc-------------gggtc
gtt-caa-----ttggtg--actctgaataaccgaagcagagcgc-ttagtc-tcgtac-
tggcgccagatctttcaagtgtctgacttatcagc--ttgttgttaggttatgttcctaa
caaggctctcacgggtaacggagtgtcagggcccgacaccggagag-ggagcctgagaaa
cggctaccacatccaaggaaggcagcaggcgcgcaaattacccactcccggcacggggag
gtagtgacgaaaaataacgatgcgagagc-t-ttta-----gcttctcgtaatcggaatg
ggtacacttt-aaatcctttaacgaggatctattggagggcaagtctggtg-ccagcagc
cgcggtaattccagctccaatagcgtatattaaagttg-ctgcggttaaaaagctcgtag
ttggatctgggtag----tcga-tggacggtgct-tcgt---------------------
-----------------------------------------aaggagc-tactgcccgt-
t-----------------------------------------------------------
------cggcaccacagcccggcca-tgt-cttgcatgctcttcactgagtgt-----gc
ttggcgacc-ggaacgttta-ctttgaaaaaattagagtgctc-aaagcaggcg-ttaag
c-----------------------------------------------------------
---------------------cttgtataat-ggtgcatgg-gataatggaataagattt
t-tg-gct-tg-ttctgttggtttt-----------------------------------
-------agagtc-agaagtaatgataaataggaacagacggggggcattcgtattg-cg
gcgttagagg--tgaaattcttgg-atcgtcgcaagaacgcactactgcgaaag---cat
tt-gccaagaatgttttc--attaatc-aa-gaacgaaagttagaggttcgaaggcgatc
agataccgccc-tagttctaa-ccataaacgatgccaaccagcgatccgtcggtg-ttta
tt-------------------tgatgactcgacgggcagc-ttccgggaaacca-aagtg
cttaggttccgggggaagtatggttgcaaagctgaaacttaaaggaattgacggaaggg-
caccaccagg-agtggagcctgcggcttaatttgactc-aacacgggaaaacttacccgg
cccggacactgtaagg-attgacagattgagagctctttcttgattcggtgggtggtggt
gcatggccgttcttagttggtggagcgatttgtctggttaattccgataacgaacgagac
tctagcctgctaaa-tagccaact----gatcc---------------------------
---------------------------------------gcagcgtcggttgctt-----
-------------------------------------at-aatgcttcttagagggacag
gcggcttc-------cagtcgcacgagattgagcaataacaggtctgtgatgcccttaga
tgtccggggccgcacgcgcgctacactgaaggaatcaacgtgc---tttctt--------
---accttggccggaaggcctggggaatccgatgaaactccttcgtgattgggattgagc
tttgtaa-ctatcgctcatgaacgaggaattcccagtaagcgcgagtcataagctcgcgt
tgattacgtccctgccctttgtacacaccgcccgtcgctactaccgattgaatgtcttag
tgaggtcctcggactggccgtc-gaagctgtcgc-----aagacggcctcgtttggttgg
aaagaa-aatttaagcatattactaagc-ggaggaaaagaaaccaacggggattcc-cat
agtaactgcgagtgaaag-gggaaaagcccagcgccgaatcctgccgctgga--gacggt
-ggcaggaactgtggcgtgaagatggtgt-ctatcggtgt------ggctcg-ctcgcgt
aagttctcctgagtgaggctccat-cccatggagggtgcaaggcccgtgtcgtgagcagc
cgtc-gccgatgt----gcgctatcagagagtcgccttgtttgcgagtacaaggtgaagt
cggtggtaaactccatcgaaggctaaatatgaccacgagtccgatagcgaacaagtaccg
tgagggaaaattgaaaagcactttgaagagagagcgaaacagtgcgtgaaaccgctcaga
ggcaagcagatggggcctcgaagg---cagagccgcga-------attcagcc-ggtggt
ccgtg-cggtg-----ggttggga-------ttggagatcgcaa-gactc--tgcctggc
tta------------------ct----tg-gtgcggctaccggtgca-ctttcgcggctt
g-----tacgccaccgccgttaag-----------------------gagcgtccgccgg
gtctgc-gtg---tggagcctaactgtctt---c------gggc-------agttggtgt
ctcactg-cgggt------ctgtgcgcgatcgcgctttaaccggtca-tgtca--gcatg
tgccagc--------------g-t-ttgcg----ctgggtcag-ccggctccggttg---
-------------------------ggct-----gtatggggatgtcga-------gc-t
tg-ctcgcc-tcttct------------------------gcacc-tgatgg-a---ctt
g-tgttg-gctttcagc--gtgg-tacat-t------gtggattcggtggcgagt--aga
c---ggctgccc------------------
>Hys_exemplaris
-------------------------------tcctagatcgtaca--gtttacatggat-
aactgtggtaattctagagctaatacatg-caaccagtcc-gtt------ccctcgtgga
gcggacgcagttatttgccc--aaga-ccaat-ccggccctc-------------gggtc
ggt-caa-----ttggtg--actctgaataaccgaagcggagcgc-atgatc-tcgtat-
cggcgccagatctttcaagtgtctgacttatcagc--ttgttgttaggttatgttcctaa
caaggcttttacgggtaacggagtgtcagggcccgacaccggagag-ggagcctgagaaa
cggctaccacatccaaggaaggcagcaggcgcgcaaattacccactcccggcacggggag
gtagtgacgaaaaataacgatgcgagagc-t-ttta-----gcttctcgtaatcggaatg
ggtacacttt-aaatcctttaacgaggatctattggagggcaagtctggtg-ccagcagc
cgcggtaattccagctccaatagcgtatattaaagttg-ctgcggttaaaaagctcgtag
ttggatctgggtag----tcga-tggacggttct-tcgt---------------------
-----------------------------------------aagaaga-tactgcccgt-
t-----------------------------------------------------------
------cggcaccacagcccggcca-tgt-cttgcatgctcttcactgagtgt-----gc
ttggcgacc-ggaacgttta-ctttgaaaaaattagagtgctc-aaagcaggcg-ttaag
c-----------------------------------------------------------
---------------------cttgtataat-ggtgcatgg-gataatggaataagattt
t-tg-gct-tg-ttctgttggtctt-----------------------------------
-------agagtc-agaagtaatgataaataggaacagac-gggggcattcgtattg-cg
gcgttagagg--tgaaattcttgg-atcgtcgcaag-acgcactactgcgaaag---cat
tt-gccaagaatgttttc--attaatc-aa-gaacgaaagttagaggttcgaaggcgatc
agataccgccc-tagttctaa-ccataaacgatgccaaccagcgatccgtcggtg-ttta
tt-------------------tgatgactcgacgggcagc-ttccgggaaacca-aagtg
cttaggttccgggggaagtatggttgcaaagctgaaacttaaaggaat------------
------------------------------------------------------------
------------------------------------------------------------
------------------------------------------------------------
------------------------------------------------------------
------------------------------------------------------------
------------------------------------------------------------
------------------------------------------------------------
------------------------------------------------------------
------------------------------gacgaa------------------------
------------------------------------------------------------
------------------------------------------------------------
------------------------------------------------------------
----------ttaagcatattactaagc-ggaggaaaagaaaccaacggggattcc-cat
agtaactgcgagtgaaag-gggaaaagcccagcgccgaatcctgccgctgga--gacggt
-ggcaggaactgtggcgtgaagatggtat-gtaccggtgt------ggctcg-ctcgcgt
aagttctcctgagtgaggctccat-cccatggagggtgcaaggcccgtgtcgtgagcagc
cgtc-gccggtgt----gtgctatcagagagtcgccttgtttgcgagtacaaggtgaagt
cggtggtaaactccatcgaaggctaaatatgaccacgagtccgatagcgaacaagtaccg
tgagggaaaattgaaaagcactttgaagagagagcgaaacagtgcgtgaaaccgctcaga
ggcaagcagatggggcctcgaagg---cagagccgcga-------attcagcc-ggtggt
ccgtg-cggtg-----tgtcggga-------tgggagatcgcaa-gactc--tgcctggc
tta------------------c-----tg-gtgcggctgccggtgca-ctttcgcggctt
g-----tacgccaccgccgttaag-----------------------gagcgtccaccgg
gcctgc-atg---tggagcctagctgtctt---c------gggc-------agttggtgt
ctcacgg-cgggt------ctgtgtgcgatcgcgctttaaccggtca-tgtca--gcatg
tgtcagc--------------g-t-ttgcg----ctgggtcag-ccggctccggttg---
-------------------------ggct-----gtatggggatgacga-------gc-t
tg-ctcggc-tctcct------------------------gcacc-tgatgg-a---ctc
g-tgcgg-gctttcagc--gtgg-cacat-t------gtggattcggtggcgagt--aga
c---agctgcccatct-acccgtcttgaac
>Adr_belgicae
---------------taaatcagttatggttcactagatcgtatt--ttttacatggat-
aactgtggtaattctagagctaatacatg-caaccagctc-gta------ccctcgtggt
gcgagcgcagttatttgctc--aaaa-ccaat-caggccttc-------------gggtc
tgt-tat-----ttggtg--actctgaataaccgaagcgaagcgc-atggtc-tcgtac-
cggcgctagatctttcaagtgtctgacttatcagc--ttgttgttaggttatgttcctaa
caaggcagttacgggtaacggggtgtcagggcccgacaccggagag-ggagcctgagaaa
cggctaccacatccaaggaaggcagcaggcgcgcaaattacccactcccggcacggggag
gtagtgacgaaaaataacgatgcgagagc-t-ttat-----gcttctcgtaatcggaatg
ggtacacttt-aaatcctttaacgaggatctattggagggcaagtctggtg-ccagcagc
cgcggtaattccagctccaatagcgtatattaaagttg-ctgcggttaaaaagctcgtag
ttggatctgggtag----tcga-tgagcggtgcg-cttt---------------------
-----------------------------------------acggcgt-tactgttcgt-
t-----------------------------------------------------------
------cggcaccacatgccggcca-tgt-cttgcatgctcttcattgagtgt-----gc
ttggcgacc-ggaacgttta-ctttgaaaaaattagagtgctc-aaagcaggcg-ttaag
c-----------------------------------------------------------
---------------------cttgcataat-ggtgcatgg-aataataaaataagacct
t-gg-ttc-ta-ttttgttggtttt-----------------------------------
------cggagct-caaggtaatgattaataggaacagac-gggggcatt----------
------------------------------------------------------------
------------------------------------------------------------
------------------------------------------------------------
------------------------------------------------------------
------------------------------------------------------------
------------------------------------------------------------
------------------------------------------------------------
------------------------------------------------------------
------------------------------------------------------------
------------------------------------------------------------
------------------------------------------------------------
------------------------------------------------------------
------------------------------------------------------------
------------------------------------------------------------
------------------------------------------------------------
------------------------------------------------------------
------------------------------------------------------------
------------------------------------------------------------
------------------------------------------------------------
------------------------------------------------------------
------------------------------------------------------------
------------------------------------------------------------
------------------------------------------------------------
------------------------------------------------------------
------------------------------------------------------------
------------------------------------------------------------
------------------------------------------------------------
------------------------------------------------------------
------------------------------------------------------------
------------------------------------------------------------
------------------------------------------------------------
------------------------------------------------------------
------------------------------------------------------------
------------------------------------------------------------
------------------------------
>Adr_scoticum
----------------------------------tagatcgtatt--ttttacatggat-
aactgtggtaattctagagctaatacatg-caaccagctc-gta------ccctcgtggt
gcgagcgcagttatttgctc--aaaa-ccaat-caggccttc-------------gggtc
tgt-tat-----ttggtg--actctgaataaccgaagcgaagcgc-atggtc-tcgtac-
cggcgctagatctttcaagtgtctgacttatcagc--ttgttgttaggttatgttcctaa
caaggccgttacgggtaacggggtgtcagggcccgacaccggagag-ggagcctgagaaa
cggctaccacatccaaggaaggcagcaggcgcgcaaattacccactcccggcacggggag
gtagtgacgaaaaataacgatgcgagagc-t-ttat-----gcttctcgtaatcggaatg
ggtacacttt-aaatcctttaacgaggatctattggagggcaagtctggtg-ccagcagc
cgcggtaattccagctccaatagcgtatattaaagttg-ctgcggttaaaaagctcgtag
ttggatctgggtag----tcga-tgagcggtgcg-cttt---------------------
-----------------------------------------acggcgc-tactgttcgt-
t-----------------------------------------------------------
------cggcaccacatgccggcca-tgt-cttgcatgctcttcattgagtgt-----gc
ttggcgacc-ggaacgttta-ctttgaaaaaattagagtgctc-aaagcaggcg-ttaag
c-----------------------------------------------------------
---------------------cttgcataat-ggtgcatgg-aataatgaaataagacct
t-gg-ttc-ta-ttttgttggtttt-----------------------------------
------cggagct-caaggtaatgattaataggaacagac-gggggcattcgtattg-cg
gcgttagagg--tgaaattcttgg-atcgtcgcaag-acgcactactgcgaaag---cat
tt-gccaagaatgttttc--attaatc-aa-gaacgaaagttagaggttcgaaggcgatc
agataccgccc-tagttctaa-ccataaacgatgccaaccagcgatccgtcggtg-ttta
tt-------------------tgatgact-------------------------------
------------------------------------------------------------
------------------------------------------------------------
------------------------------------------------------------
------------------------------------------------------------
------------------------------------------------------------
------------------------------------------------------------
------------------------------------------------------------
------------------------------------------------------------
------------------------------------------------------------
------------------------------------------------------------
------------------------------------------------------------
------------------------------------------------------------
------------------------------------------------------------
------------------------------------------------------------
-----ctgcgagtgaaag-gggaagagcccagcgccgaatcctgctgctgga--gacggt
-ggcaggaactgtggcgtgaagaaggtgt-ctatcggtgt------ggcttg-ctggcgt
aagttctcctgagtgaggctccat-cccatggagggtgcaaggcccgtgtcgtcagcagc
cgtc-gccgatgc----gcgctttcagagagtcgccttgtttgcgagtacaaggtgaagt
cggtggtaaactccatcgaaggctaaatatgaccacgagtccgatagcgaacaagtaccg
tgagggaaaattgaaaagcactttgaagagagagcgaaacagtgcgtgaaaccgctcaga
ggcaagcagatggggcctcgaagg---cagagcaccga-------attcagcc-ggtagt
ccgtg-cggtt-----gtttggct--------tggagatcgcaa-gactc--tggctggg
cga------------------cg----cg-gtacggctgctggtgca-ctttcggtgttt
g-----tacgccaccgccgttgag-----------------------gcgcgtccgtcgg
tctggc-gtg---tggagcctggctctttc---a------cgag-------agtcggtgt
ctcactg-ctggt------ctgtacgcgttcgctcctcaaccggtca-tgtca--gcgtg
tgccagc--------------g-t-ttgcg----ttgggtcag-cgtgcttcggtt----
-------------------------ggcg-----gtatggagatgacga-------gc-t
tg-ctcggc-tcttct------------------------gccac-ggctgg-a---ctc
g-tgcgg-gctttcaac--gtgg-cacat-t------gtcgattcggtggcg--------
------------------------------
>Ard_tenue
-----------------------------------tgatcgtaca--gtttacacggat-
aactgtggtaattctagagctaatacgtg-catgtagccg-gta------cccttgtggt
gctggcgcagttatttgctc--aaaa-ctaat-ccagccctc-------------gggtt
ggt-caa-----ttggtg--aatctgaataaccgaagcggagcgt-gtggtc-tcgtac-
cgacgctagatcattcaagtgtctgacttatcagc--ttgttgttaggttatgtccctaa
caaggctattacgggtaacggggtgtcagggcccgacaccggagag-ggagcctgagaaa
cggctaccacatccaaggaaggcagcaggcgcgcaaattacccactcccggcacggggag
gtagtgacgaaaaataacgatgcgagagc-a-ttat-----gcttctcgtaatcggaatg
ggtacatttt-aaatcccttaacgaggatctattggagggcaagtctggtg-ccagcagc
cgcggtaattccagctccaatagcgtatattaaagttg-ctgcggttaaaaagctcgtag
ttggatctgggtag----tcga-tgagcggtgcg-ccgt---------------------
-----------------------------------------aaggcgt-tactgtttgt-
t-----------------------------------------------------------
------cggcaccacatatcggcca-tgt-cttgcatgctcttcactgagtgt-----gc
ttggcgacc-gaaacgttta-ctttgaaaaaattagagtgctc-aaagcaggcg-ttaag
c-----------------------------------------------------------
---------------------cttgcataat-ggtgcatgg-aataatgaaataagacct
t-gg-cgc-ta-ttttgttggtttt-----------------------------------
------cggtgct-caaggtaatgattaataggaacagac-gggggcattcgtattg-cg
gcgttagagg--tgaaattcttgg-atcgtcgcaag-acgcactactgcgaaag---cat
tt-gccaagaatgttttc--attaatc-aa-gaacgaaagttagaggttcgaaggcgatc
agataccgccc-tagttctaa-ccataaacgatgccaaccagcgatccgtgggtg-ttta
tt-------------------tgatgactccacgggcagc-ttccgggaaacca-aagtg
cttaggttccgggggaagtatgg-tgcaaagc----------------------------
------------------------------------------------------------
------------------------------------------------------------
------------------------------------------------------------
------------------------------------------------------------
------------------------------------------------------------
------------------------------------------------------------
------------------------------------------------------------
------------------------------------------------------------
------------------------------------------------------------
------------------------------------------------------------
------------------------------------------------------------
------------------------------------------------------------
----------ttaagcatattactaagc-ggaggaaaagaaaccaacggggattcc-cat
agtaactgcgagtgaaag-gggaagagcccagcgccgaatcctgccgctgga--gacggt
-ggcaggaactgtggcgtggagaaggtgt-ctatcggtgt------ggctgg-ctggcgt
aagttctcctgagtgaggctccat-cccatggagggtgcaaggcccgtgtcgccagcggc
cgtc-gccgatgt----gtgctttcagagagtcgccttgtttgcgagtacaaggtgaagt
cggtggtaaactccatcgaaggctaaatatgaccacgagtccgatagcgaacaagtaccg
tgagggaaaattgaaaagcactttgaagagagagcgaaacagtgcgtgaaaccgctcaga
ggcaagcagatggggcctcgaagg---caaagcatcga-------attcagtc-ggtcgt
ccgtg-cggcc-----ggtcgggc--------gtgagattgcaa-aactc--tgcctggc
cgg------------------tt----ggcgtgcggcggccggtgca-ctttcggtgttt
g-----tacgccaccgccgttgag-----------------------gagcgtccgtcgg
gccggc-gtg---tggagcctggctc-------g------cgag-------agtcggtgt
ctcactg-ctggt------ctgtacgcgttcgcgcctcaaccggtca-tgtca--gcgtg
tgctagc--------------g-t-ttgcg----ttgggtcag-cgtgcttcacgt----
-------------------------ggcg-----gcgcggagatgacga-------gc-t
tg-ctcggc-tcaccc------------------------gccgt-cgctgg-a---ctc
g-tgcgg-gctttcaacgtgtgg-cacat-t------gtcgattcggtggcgagt--aga
c---ggctgcccatctaacccgtcttgaaa
>Ard_wuyingensis
ccgcgaatggctcattaaatcagttatcgttcactagatcgtaca--gtttacatggat-
aactgtggtaattctagagctaatacatg-caatcacacg-gtg------ccctcgtggt
gccgtggcagttataagcct-caaaa-ccaat-ccggccttc-------------gggtc
ggt-------ctttggtg--aatctgaataaccgaagcggagcgc-atggtc-tcgtac-
cggcgccagatctttcaagtgtctgacttatcagc--ttgttgttaggttatgttcctaa
caaggcgcttacgggtgacggggggtcagggctcgactccggagag-ggagcctgagaaa
cggctaccacatccaaggaaggcagcaggcgcgcaaattacccactcccggcacggggag
gtagtgacgaaaaataacgatgcgagagc-t-ttta-----gctcctcgtaatcggaatg
ggtacacttt-aaatcctttaacgaggatctattggagggcaagtctggtg-ccagcagc
cgcggtaattccagctccaatagcatatattaaagttg-ctgcggttaaaaagctcgtag
gtggatctgggcag----tcga-tgagcggtgcg-cctt---------------------
-----------------------------------------acggcgc-tactgtttgt-
t-----------------------------------------------------------
------cggcgccaccagccggtta-tgt-cttgcatgctcttcactgagtgt-----gc
ttggcaacc-gggacgttta-ctttgaaaaaattagagtgctc-aaagcaggcg-ttaag
c-----------------------------------------------------------
---------------------cttgcataat-ggtgcatgg-aataatggaataagacct
t-gg-ctc-ta-ttttgttggttct-----------------------------------
------cggagct-caaggtaatgattaagaggaacagtt-gggggcattcgtattg-cg
gcgttaaagg--tgaaattcttgg-atcgtcgcaag-acgcacgactgcgaaag---cat
tt-gccaagaatgttttc--attactc-aa-gaacgaaagtttgaggttcgaaggcgatc
agataccgccc-tagttcaaa-ccataaacgatgccaactagcgatcagcgggtg-tttt
tt-------------------tgatgactccgctggcagc-ttccgggaaacca-aagtg
cttaggttccgggggaagtatggttgcaaagctgaaacttaaaggaattgacggaaggg-
caccaccagg-agtggagcctgcggcttaatttgactc-aacacgggaaaacttacccgg
cccggacacttatggg-attgtcatactgatagctattacatgatcaggtgggtggtggt
gcatggccgttcttagttggtggagcgatttgtctggttaattccgataacgaacgagac
tctagcctgctaaa-tagccaact----gatcc---------------------------
---------------------------------------gcagcgtcggttgctt-----
-------------------------------------ac-aaagcttcttagagggacag
gcggcttc-------cagtcgcacgagattgagcaataacaggtctgtgatgcccttaga
tgtccggggccgcacgcgcgctacactgagggaatcaacgtgc---ttttcc--------
---accttggccggaaggcttggggaatccgctgaaactccttcgtgattgggattgagc
tttgtaa-ctatcgctcatgaacgaggaattcccagtaagcgcgagtcataagctcgcgt
tgattacgtccctgccctttgtacacaccgcccgtcgctactaccgattgaatgatttag
tgaggtcttcggactggccatc-gaggctggcgc-----aagccggcttcgtttggttgg
gaagat------------------------------------------------------
------------------------------------------------------------
------------------------------------------------------------
------------------------------------------------------------
------------------------------------------------------------
------------------------------------------------------------
------------------------------------------------------------
------------------------------------------------------------
------------------------------------------------------------
------------------------------------------------------------
------------------------------------------------------------
------------------------------------------------------------
------------------------------------------------------------
------------------------------------------------------------
------------------------------------------------------------
------------------------------------------------------------
------------------------------------------------------------
------------------------------
>Ast_bartosi
----------------------------------tagatcgtatt--ttttacatggat-
aactgtggtaattctagagctaatacatg-catctcgccg-gtg------ccctcgtggc
gccggtgcagttatttgctc--aaaa-ccaat-caggccctc-------------gggtc
tgt-caa-----ttggtg--actctgaataaccgaagcgaagcgc-gtggtc-tcgaac-
cggcgctagatctttcaagtgtctgacttatcagc--ttgttgttaggttatgttcctaa
caaggcagttacgggtaacggagtgttagggcccgacaccggagag-ggagcctgagaaa
cggctaccacatccaaggaaggcagcaggcgcgcaaattacccactcccggcacggggag
gtagtgacgaaaaataacgatgcgagagc-t-ttat-----gcttctcgtaatcggaatg
ggtacacttt-aaatcctttaacgaggatctattggagggcaagtctggtg-ccagcagc
cgcggtaattccagctccaatagcgtatattaaagttg-ctgcggttaaaaagctcgtag
ttggatctgggtag----tcga-tgagcggtgcg-cttt---------------------
-----------------------------------------acggcgt-gactgttcgt-
t-----------------------------------------------------------
------cggcaccacataccggcca-tgt-cttgcatgctcttcgttgagtgt-----gc
ttggcgacc-ggaacgttta-ctttgaaaaaattagagtgctc-aaagcaggcg-ttaag
c-----------------------------------------------------------
---------------------cttgcataat-ggtgcatgg-aataatgaaataagacct
t-gg-ttc-ta-ttttgttggtttt-----------------------------------
------cggagct-cgaggtaatgattaataggaacagac-gggggcattcgtattg-cg
gcgttagagg--tgaaattcttgg-atcgtcgcaag-acgcactactgcgaaag---cat
tt-gccaagaatgttttc--attaatc-aa-gaacgaaagttagaggttcgaaggcgatc
agataccgccc-tagttctaa-ccataaacgatgccaaccagcgatccgtcggtg-ttta
tt-------------------tgatgact-------------------------------
------------------------------------------------------------
------------------------------------------------------------
------------------------------------------------------------
------------------------------------------------------------
------------------------------------------------------------
------------------------------------------------------------
------------------------------------------------------------
------------------------------------------------------------
------------------------------------------------------------
------------------------------------------------------------
------------------------------------------------------------
------------------------------------------------------------
------------------------------------------------------------
------------------------------------------------------------
-----ctgcgagtgaaag-gggaaaagcccagcgccgaatcagcttgctgga--gacggt
-gagctgaactgtggcgtgaagaaagtgt-ctatcggtgt------ggctcg-cttgcgt
aagttctcctgagtgaggctccat-cccatggagggtgcaaggcccgtgtcgtgagcagc
cgtc-gccgatgc----gcgctttcagagagtcgccttgtttgcgagtacaaggtgaagt
cggtggtaaactccatcgaaggctaaatatgaccacgagtccgatagcgaacaagtaccg
tgagggaaaattgaaaagcactttgaagagagagcgaaacagtgcgtgaaaccgctcaga
ggtaagcagatggggcctcgaagg---cagagcatcga-------attcagcc-gatagt
ccgtg-cgcct-----ggctagtt--------acgagatcgcaa-gactc--tggctggc
tag-----------------tgt----ca-gtgcggctgttggtgca-ctttcggtgttt
g-----tacgccaccgccgttgag-----------------------atgcgtccgtcgg
gctggc-gtg---tggagcctgactctttc---a------cgag-------agtcggtg-
ctcactg-ctggt------ctgaacgcgttcgcgtctcaaccggtcg-taatt--a----
---------------------a-c-ctgcg----ttgagtcag-tgtgctctgcgc----
-------------------------ggcg-----gtacggagatgacga-------gc-t
tg-ctcggc-tctcct------------------------gcagc-tgctag-a---ccc
g-tgcgg--gcttcaac--gtgg-gttgt-t-------------tggtggcg--------
------------------------------
>Ast_trinacriae
---------------taaatcagttatggttcactagatcgtatt--ttttacatggat-
aactgtggtaattctagagctaatacatg-catctcgccg-gtg------ccctcgtggc
gccggtgcagttatttgctc--aaaa-ccaat-caggccctc-------------gggtc
tgt-caa-----ttggtg--actctgaataaccgaagcgaagcgc-gtggtc-tcgaac-
cggcgctagatctttcaagtgtctgacttatcagc--ttgttgttaggttatgttcctaa
caaggcagttacgggtaacggagtgttagggcccgacaccggagag-ggagcctgagaaa
cggctaccacatccaaggaaggcagcaggcgcgcaaattacccactcccggcacggggag
gtagtgacgaaaaataacgatgcgagagc-t-ttat-----gcttctcgtaatcggaatg
ggtacacttt-aaatcctttaacgaggatctattggagggcaagtctggtg-ccagcagc
cgcggtgattccagctccaatagcgtatattaaagttg-ctgcggttaaaaagctcgtag
ttggatctgggtag----tcga-tgagcggtgcg-cttt---------------------
-----------------------------------------acggcgt-gactgttcgt-
t-----------------------------------------------------------
------cggcaccacataccggcca-tgt-cttgcatgctcttcgttgagtgt-----gc
ttggcgacc-ggaacgttta-ctttgaaaaaattagagtgctc-aaagcaggcgcttaag
c-----------------------------------------------------------
---------------------cttgcataat-ggtgcatgg-aataatgaaataagacct
t-gg-ttc-ta-ttttgttggtttt-----------------------------------
------cggagct-cgaggtaatgattaataggaacagac-gggggcatt----------
------------------------------------------------------------
------------------------------------------------------------
------------------------------------------------------------
------------------------------------------------------------
------------------------------------------------------------
------------------------------------------------------------
------------------------------------------------------------
------------------------------------------------------------
------------------------------------------------------------
------------------------------------------------------------
------------------------------------------------------------
------------------------------------------------------------
------------------------------------------------------------
------------------------------------------------------------
------------------------------------------------------------
------------------------------------------------------------
------------------------------------------------------------
------------------------------------------------------------
------------------------------------------------------------
------------------------------------------------------------
------------------------------------------------------------
------------------------------------------------------------
------------------------------------------------------------
------------------------------------------------------------
------------------------------------------------------------
------------------------------------------------------------
------------------------------------------------------------
------------------------------------------------------------
------------------------------------------------------------
------------------------------------------------------------
------------------------------------------------------------
------------------------------------------------------------
------------------------------------------------------------
------------------------------------------------------------
------------------------------
>Gui_prorsirostre
----------------------------------tagatcgtata--gtttacatggat-
aactgtggtaattctagagctaatacatg-cattcacact-gta------tcctcgtgct
gcggtggcagttatttgctt-aaaaa-tcaat-ccggccttc-------------gggtc
ggt-caa-----ttggtg--actctgaataaccgaagcggagcgc-atggtc-tcgtac-
cggcgccagatctttcaagtgtctgacttatcagc--ttgttgttaggttatgttcctaa
caaggctcttacgggtaacggggtgtcagggcccgacaccggagag-ggagcctgagaaa
cggctaccacatccaaggaaggcagcaggcgcgcaaattacccactcccggcacggggag
gtagtgacgaaaaataacgatgcgagagctt-ttat-----gcttctcgtaatcggaatg
ggtacacttt-aaatcctttaacgaggatctattggagggcaagtctggtg-ccagcagc
cgcggtaattccagctccaatagcgtatattaaagttg-ctgcggttaaaaagctcgtag
ttggatctgggtag----tcga-tgggcggtgcg-cttt---------------------
-----------------------------------------acggcgt-tactgttcgt-
t-----------------------------------------------------------
------cggcaccacatgccggcca-tgt-cttgcatgctcttcactgagtgt-----gc
ttggcgacc-ggaacgttta-ctttgaaaaaattagagtgctc-aaagcaggcg-ttaag
c-----------------------------------------------------------
---------------------cttgcataat-ggtgcatgg-aataataaaataagacct
t-gg-ttc-ta-ttttgttggtttt-----------------------------------
------cggagct-caaggtaatgattaataggaacagac-gggggcattcgtattg-cg
gcgttagagg--tgaaattcttgg-atcgtcgcaag-acgcactactgcgaaag---cat
tt-gccaagaatgttttc--attaatc-aa-gaacgaaagttagaggttcgaaggcgatc
agatcccgccc-tagttctaa-ccataaacgatgccaactagcgatccggcggtg-ttta
tt-------------------tgatgact-------------------------------
------------------------------------------------------------
------------------------------------------------------------
------------------------------------------------------------
------------------------------------------------------------
------------------------------------------------------------
------------------------------------------------------------
------------------------------------------------------------
------------------------------------------------------------
------------------------------------------------------------
------------------------------------------------------------
------------------------------------------------------------
------------------------------------------------------------
------------------------------------------------------------
------------------------------------------------------------
-----ctgcgagtgaaag-gggaaaagcccagcgccgaatcctgctgttgga--gacggt
-ggcaggaactgtggcgtgaagaaggtgt-ctatcggtgt------ggcttg-ctcgcgt
aagttctcctgagtgaggctccat-cccatggagggtgcaaggcccgtgtcgtgagcagc
cgtc-gccgatgc----gcgctttcagagagtcgccttgtttgcgagtacaaggtgaagt
cggtggtaaactccatcgaaggctaaatatgaccacgagtccgatagcgaacaagtaccg
tgagggaaaattgaaaagcactttgaagagagagcgaaacagtgcgtgaaaccgttcaga
ggtaagcagatggggcctcgaagg---cagagcatcga-------attcagcc-ggttgt
ccgtg-cggtg-----ggctgcta-------cacgagatcgcaa-gactc--tgtctggt
ttg------------------ct----ta-gcgcggctgctggtgca-ctttcggtgctt
g-----tacgccaccgccgttgag-----------------------gag----------
------------------------------------------------------------
------------------------------------------------------------
------------------------------------------------------------
------------------------------------------------------------
------------------------------------------------------------
------------------------------------------------------------
------------------------------
>Ins_orientalis
----------------------------------tagatcgtata--tcttacacggat-
aactgtggtaattctagagctaatacgtg-cattttgttt-gtg------ccctcgtggt
gcaagcgcagttatttgctc--aaag-ccagc-gaggccttc-------------gggtc
tct-tac-----ttggtg--aatctgaataaccgaagcagagcgt-atggtc-tcgtac-
cgacgccagatctttcaagtgtctgacttatcagc--ttgttgttaggttatgttcctac
caaggctgcgacgggtaacggggtgtcagggcccgacaccggagag-ggagcctgagaaa
cggctaccacatccaaggaaggcagcaggcgcgcaaattacccactcccggcacggggag
gtagtgacgaaaaataacgatgcgagagc-t-ttat-----gcttctcgtaatcggaatg
ggtacacttt-aaatcctttaacgaggatctattggagggcaagtctggtg-ccagcagc
cgcggtaattccagctccaatagcgtatattaaagttg-ctgcggttaaaaagctcgtag
ttggatctgggtag----tcga-tgggcggtgcg-cctt---------------------
-----------------------------------------ccggcgc-tactgctcgt-
t-----------------------------------------------------------
------cggcaccacattccggtct-tgt-cttgcatgctcttcactgagtgt-----gc
ttggcggcc-ggcacgttta-ctttgaaaaaattagagtgctc-aaagcaggcg-ttaag
c-----------------------------------------------------------
---------------------cttgtataat-ggtgcatgg-aataatggaataagacct
t-gg-ttc-ta-tttcgttggtttt-----------------------------------
------cggagct-caaggtaatgattaataggaacagac-gggggcattcgtattg-cg
gcgttagagg--tgaaattcttgg-atcgtcgcaag-acgcactactgcgaaag---cat
tt-gcccaa---------------------------------------------------
------------------------------------------------------------
------------------------------------------------------------
------------------------------------------------------------
------------------------------------------------------------
------------------------------------------------------------
------------------------------------------------------------
------------------------------------------------------------
------------------------------------------------------------
------------------------------------------------------------
------------------------------------------------------------
------------------------------------------------------------
------------------------------------------------------------
------------------------------------------------------------
------------------------------------------------------------
------------------------------------------------------------
------------------------------------------------------------
-----ctgcgagtgaaat-gggacaagcccagcgccgaatcgtgttgctgga--gacggt
-aatacgaactgtggcgtgaagatggcgt-ttattggtgt------ggctgg-ctggcgt
aagttctcctgagtgaggctccat-cccatggagggtgcaaggcccgtgtcgttagcagc
tgtc-gccaatgt----gcgctgtcagagagtcgccttgtttgcgagtacaaggtgaagt
cggtggtaaactccatcgaaggctaaatatgaccacgagtccgatagcgaacaagtaccg
tgagggaaaattgaaaagcactttgaagagagagcgaaacagtgcgtgaaaccgcttaga
ggcaagcggatggggcctcgaagg---caaagcatcga-------attcagcc-gattgg
ccgtg-cggtc-----ggtggacg--------gcgagatcgcaa-gactc--acgtttgc
tgt------------------gc----tt-gtgcggcggttggtgca-ctttcggtgttt
g-----tacgccaccgccgttgag-----------------------gagcgtccgtcgg
atcggc-gtg---tgaagcctagctctgtc---a------aagg-------agctggtg-
cttactg-ctgat------ttgaacgcgttggcgcctcaaccggtcattgtca--atgtg
t---------------------------ca----ctaggtcgg-cgtgctttgtc-----
-------------------------gggt-----gtacggagatgacga-------gc-t
tg-ctcggc-tcttct------------------------gcatc-tggtag-a---ctc
g-tgttg-gct----gc--aggg-catgt-t------gt---------------------
------------------------------
>Ast_sp
---------------taaatcagttatggttcactagatcgtatt--ttttacatggat-
aactgtggtaattctagagctaatacatg-catacagccg-gtg------ccctcgtggt
gccggcgcagttatttgctc--aaaa-ccaat-caggccctc-------------gggtc
tgt-caa-----ttggtg--actctgaataaccgaagcgaagcgc-atggtc-tcgtac-
cggcgctagatctttcaagtgtctgacttatcagc--ttgttgttaggttatgttcctaa
caaggcagttacgggtaacggggtgtcagggcccgacaccggagag-ggagcctgagaaa
cgggtaccacatccaaggaaggcagcaggcgcgcaaattacccactcccggcacggggag
gtagtgacgaaaaataacgatgcgagagc-t-ttat-----gcttctcgtaatcggaatg
ggtacacttt-aaatcctttaacgaggatctattggagggcaagtctggtg-ccagcagc
cgcggtaattccagctccaatagcgtatattaaagttg-ctgcggttaaaaagctcgtag
ttggatctgggcag----tcga-tgagcggtgcg-cttt---------------------
-----------------------------------------acggcgt-gactgttcgt-
t-----------------------------------------------------------
------cggcgccacatgccggcca-tgt-cttgcatgctcttcattgagtgt-----gc
ttggcgacc-ggaacgttta-ctttgaaaaaattagagtgctc-aaagcaggcg-ttaag
c-----------------------------------------------------------
---------------------cttgcataat-ggtgcatgg-aataatgaaataagacct
t-gg-ttc-ta-ttttgttggtttt-----------------------------------
------cggagct-caaggtaatgattaataggaacagac-gggggcatt----------
------------------------------------------------------------
------------------------------------------------------------
------------------------------------------------------------
------------------------------------------------------------
------------------------------------------------------------
------------------------------------------------------------
------------------------------------------------------------
------------------------------------------------------------
------------------------------------------------------------
------------------------------------------------------------
------------------------------------------------------------
------------------------------------------------------------
------------------------------------------------------------
------------------------------------------------------------
------------------------------------------------------------
------------------------------------------------------------
------------------------------------------------------------
------------------------------------------------------------
------------------------------------------------------------
------------------------------------------------------------
------------------------------------------------------------
------------------------------------------------------------
------------------------------------------------------------
------------------------------------------------------------
------------------------------------------------------------
------------------------------------------------------------
------------------------------------------------------------
------------------------------------------------------------
------------------------------------------------------------
------------------------------------------------------------
------------------------------------------------------------
------------------------------------------------------------
------------------------------------------------------------
------------------------------------------------------------
------------------------------
>Ita_serratulum
----------------------------------tagatcgtata--ttttacatggct-
aactgtggtaattctagagctaatacatg-cattttgctc-gtg------ccctcgtggt
gcgagcgcagttatttgctc--aaag-ccaac-gaggccttc-------------gggtc
tct-tac-----ttggtg--aatctgaataaccgaagcggagcgt-atggtc-tcgtac-
cgacgccaggtctttcaagtgtctgacttatcagc--ttgttgttaggttatgttcctaa
caaggcttttacgggtaacggggtgtcagggcccgacaccggagag-ggagcctgagaaa
cggctaccacatccaaggaaggcagcaggcgcgcaaattacccactcccggcacggggag
gtagtgacgaaaaataacgatgcgagagc-a-tttt-----gcttctcgtaatcggaatg
ggtacacttt-aaatcctttaacgaggatctattggagggcaagtctggtg-ccagcagc
cgcggtaattccagctccaatagcgtatattaaagttg-ctgcggttaaaaagctcgtag
ttggatctgggtag----tcga-tgagcggtgcg-cctt---------------------
-----------------------------------------ccggcgt-tactgttcgt-
t-----------------------------------------------------------
------cggcaccacatttcggtca-tgt-cttgcatgctcttcattgagtgt-----gc
ttggcggcc-ggtacgttta-ctttgaaaaaattagagtgctc-aaagcaggcg-ttaag
c-----------------------------------------------------------
---------------------cttgcataat-ggtgcatgg-aataatggaataagacct
t-gg-ttc-ta-tttcgttggtttt-----------------------------------
------cggagct-caaggtaatgattaataggaacagac-gggggcattcgtattg-cg
gcgttagagg--tgaaattcttgg-atcgtcgcaag-acgcactactgcgaaag---cat
tt-gccaagaatgttttc--attaatc-aa-gaacgaaagttagaggttcgaaggcgatc
agataccgccc-tagttctaa-ccataaacgatgccaaccagcgatccgtgggtg-ttta
tt-------------------ttatgact-------------------------------
------------------------------------------------------------
------------------------------------------------------------
------------------------------------------------------------
------------------------------------------------------------
------------------------------------------------------------
------------------------------------------------------------
------------------------------------------------------------
------------------------------------------------------------
------------------------------------------------------------
------------------------------------------------------------
------------------------------------------------------------
------------------------------------------------------------
------------------------------------------------------------
------------------------------------------------------------
-----ctgcgagtgaaag-gggaaaagcccagcgccgaatcgtgttgctgga--gacggt
-gatacgaactgtggcgtgaagatggtgt-ttattggtgt------ggctgg-ctggcgt
aagttctcctgagtgaggctccat-cccatggagggtgcaaggcccgtgtcgttagcagc
cgtc-gccgatgt----gcgctatcagagagtcgccttgtttgcgagtacaaggtgaagt
cggtggtaaactccatcgaaggctaaatatgaccacgagtccgatagcgaacaagtaccg
tgagggaaaattgaaaagcactttgaagagagagcgaaacagtgcgtgaaaccgcttaga
ggcaagcagatggggcctcgaagg---cagagcatcga-------attcagcc-ggttgt
ccgtg-cggtc-----ggcgggcg--------ttgagatcgcaa-gactc--gcgtctgt
tgt------------------gc----tt-gcacggctgccggtgca-ctttcggtgctt
g-----tacgccaccgccgttgag-----------------------aagcgtccgtcga
actggc-gtg---tggagcctaactctgtc---a------aagg-------agttggcg-
ctcactg-ctggt------ttgtacgcgttcgcgtctcaaccggtca-tgtca--gcgtg
tgtcagc--------------g-t-ttgcg----ctgggtcag-cgtgctctgat-----
-------------------------ggtt-----gtatggagatgacga-------gc-t
tg-ctcggc-tcttct------------------------gcagc-tgctag-a---ctc
g-tgcgg-actttcagc--gtgg-cacat-t------gtcgattcggtggcg--------
------------------------------
>Mec_revelata
ccgcgaatggctcattaaatcagttatggttcactagatcgtatt--ttttacatggat-
aactgtggtaattctagagctaatacatg-caaccagctc-gta------ccctcgtggt
gcgagcgcagttatttgctc--aaaa-ccaat-caggccttc-------------gggtc
tgt-ctt-----ttggtg--aatctgaataaccgaagcgaagcgc-atggtc-tcgtac-
cggcgctagatctttcaagtgtctgacttatcagc--ttgtcgttaggttatgttcctaa
cgaggcagttacgggtaacggggtgttagggcccgacaccggagag-ggagcctgagaga
cggctaccacatccaaggaaggcagcaggcgcgcaaattacccactcccggcacggggag
gtagtgacgaaaaataacgatgcgagagc-t-ttat-----gcttctcgtaatcggaatg
ggtacacttt-aaatcctttaacgaggatctattggagggcaagtctggtg-ccagcagc
cgcggtaattccagctccaatagcgtatattaaagttg-ctgcggttaaaaagctcgtag
ttggatctgggtag----tcga-tgagcggtgcg-cttt---------------------
-----------------------------------------acggcgc-tactgttcgt-
t-----------------------------------------------------------
------cggcaccacatgccggcca-tgt-cttgcatgctcttcattgagtgt-----gc
ttggcgacc-ggaacgttta-ctttgaaaaaattagagtgctc-aaagcaggcg-ttaag
c-----------------------------------------------------------
---------------------cttgcataat-ggtgcatgg-aataataaaataagacct
t-gg-ttc-ta-ttttgttggtttt-----------------------------------
------cggagct-caaggtaatgattaataggaacagac-gggggcattcgtattg-cg
gcgttagagg--tgaaattcttgg-atcgtcgcaag-acgcactactgcgaaag---cat
tt-gccaagaatgttttc--attaatc-aa-gaacgaaagttagaggttcgaaggcgatc
agataccgccc-tagttctaa-ccataaacgatgccaaccagcgatccgtcggtg-ttta
tt-------------------tgatgactcgacgggcagc-ttccgggaaacca-aagtg
cttaggttccgggggaagtatggttgcaaagctgaaacttaaaggaattgacggaaggg-
caccaccagg-agtggagcctgcggcttaatttgactc-aacacgggaaaacttacccgg
cccggacactgtaagg-attgacagattgagagctctttcttgattcggtgggtggtggt
gcatggccgttcttagttggtggagcgatttgtctggttaattccgataacgaacgagac
tctagcctgctaaa-tagccaact----gatcc---------------------------
---------------------------------------gcagcgtcggttgcaa-----
-------------------------------------at--aagcttcttagagggacag
gcggcttc-------cagtcgcacgagattgagcaataacaggtctgtgatgcccttaga
tgtccggggccgcacgcgcgctacactgaagggatcaacgtgc---tttctt--------
---accttggccggaaggcctggggaatccgatgaaaccccttcgtgattgggattgagc
tttgtaa-ctatcgctcatgaacgaggaattcccagtaagcgctagtcataagctagcgt
tgattacgtccctgccctttgtacacaccgcccgtcgctactaccgattgaatgatttag
tgaggttttcggactggccgtt-gtcgctgtcgc-----aagatggcttcg-atggttgg
aaagac------------------------------------------------------
-----ctgcgagtg-aag-gggaagagcccagcgccgaatcctgctgctgga--gacggt
-ggcaggaactgtggcgtgtagatggtgt-ctatcggtgt------ggcttg-ctcgcgt
aagttctcctgagtgaggctccat-cccatggagggtgcaaggcccgtgtcgtgagcagc
cgtc-gccgatgc----gcgctatcagagagtcgccttgtttgcgagtacaaggtgaagt
cggtggtaaactccatcgaaggctaaatatgaccacgagtccgatagcgaacaagtaccg
tgagggaaaattgaaaagcactttgaagagagagcgaaacagtgcgtgaaaccgctcaga
ggcaagcagatggggcctcgaagg---cagagcaccga-------attcagcc-ggttgt
ctgtg-cggtt-----ggctagtt--------tcgagatcgcaa-gactc--gggctggt
tga------------------tg----tatgcatggctgctggtgca-ctttcggtgctt
g-----tacgccaccgccgttgag-----------------------gagcgtccgtcgg
tctggc-gtg---tggagcctggctctttc---a------cgag-------agtcggtgt
ctcactg-ctggt------ctgcacgcgttcgcacctcaaccggtca-tgtca--gcgtg
tgccagc--------------g-t-ttgcg----ttgggtcag-cgtgcttcggtc----
-------------------------ggcg-----gtatggagatgacga-------gc-t
tg-ctcggc-tcttct------------------------gccgt-tgctgg-a---ctc
g-tgcgg-gctttcaac--gtgg-caca--------------------------------
------------------------------
>Mec_spitzbergensis
ccgcgaatggctcattaaatcagttatggttcactagatcgtatt--ttttacatggat-
aactgtggtaattctagagctaatacatg-caaccagctc-gta------ccctcgtggt
gcgagcgcagttatttgctc--aaaa-ccaat-caggccttc-------------gggtc
tgt-act-----ttggtg--aatctgaataaccgtagcgaagcgc-gtggtc-tcgtac-
cggcgctagatctttcaagtgtctgacttatcagc--ttgttgttaggttatgttcctaa
caaggcagttacgggtaacggggtgtcagggcccgacaccggagag-ggagcctgagaga
cggctaccacatccaaggaaggcagcaggcgcgcaaattacccactcccggaacggggag
gtagtgacgaaaaataacgatgcgagagc-t-ttat-----gcttctcgtaatcggaatg
ggtacacttt-aaatcctttaacgaggatctattggagggcaagtctggtg-ccagcagc
cgcggtaattccagctccaatagcgtatattaaagttg-ctgcggttaaaaagctcgtag
ttggatctgggtag----tcga-tgagcggtgcg-cttt---------------------
-----------------------------------------acggcgc-tactgttcgt-
t-----------------------------------------------------------
------cggcaccacatgccggcca-tgt-cttgtatgctcttcattgagtgt-----gc
ttggcgacc-ggaacgttta-ctttgaaaaaattagagtgctc-aaagcaggcg-ttaag
c-----------------------------------------------------------
---------------------cttgcataat-ggtgcatggaaataataaaataagacct
t-gg-ttc-ta-ttttgttggtttt-----------------------------------
------cggagct-caaggtaatgattaataggaacagac-gggggcattcgtattg-cg
gcgttagagg--tgaaattcttgg-atcgtcgcaag-acgcactactgcgaaag---cat
tt-gccaagaatgttttc--attaatc-aa-gaacgaaagttagaggttcgaaggcgatc
agataccgccc-tagttctaacccataaacgatgccaaccagcgatccgtcggtgtttta
tt-------------------tgatgactcgacgggcagc-ttccgggaaacca-aagtg
cttaggttccgggggaagtatggttgcaaagctgaaacttaaaggaattgacggaaggg-
caccaccagg-agtggagcctgcggcttaatttgactc-aacacgggaaaacttacccgg
cccggacactgtaagg-attgacagattgagagctctttcttgattcggtgggtggtggt
gcatggccgttcttagttggtggagcgatttgtctggttaattccgataacgaacgagac
tctagcctgctgaa-tagccaact----gatcc---------------------------
---------------------------------------gcagcgtcggttgctc-----
-------------------------------------at--aagcttcttagagggacag
gcggcttc-------cagtcgcacgagattgagcaataacaggtctgtgatgcccttaga
tgtccggggccgcacgcgcgctacactgaagggatcaacgtgc---tttctt--------
---accttggccggaaggcctggggaatccgatgaaaccccttcgtgattgggattgagc
tttgtaa-ctatcgctcatgaacgaggaattcccagtaagcgcgagtcataagctcgcgt
tgattacgtccctgccctttgtacacgccgcccgtcgctactaccgattgaatgatttag
tgaggttttcggactggccgtt-gtcgctgtcgc-----aagatggcttcg-atggttgg
aaagac----ttaagcatattactaagc-ggaggaaaagaaaccaacggggattcc-cat
agtaactgcgagtgaaag-gggaagagcccagcgccgaatcctgctgctgga--gacggt
-ggcaggaactgtggcgtgtagatggtgt-ctatcggtgt------ggcttg-ctcgcgt
aagttctcctgagtgaggctccat-cccatggagggtgcaaggcccgtgtcgtgagcagc
cgtc-gccgatgc----gcgctatcagagagtcgccttgtttgcgagtacaaggtgaagt
cggtggtaaactccatcgaaggctaaatatgaccacgagtccgatagcgaacaagtaccg
tgagggaaaattgaaaagcactttgaagagagagcgaaacagtgcgtgaaaccgctcaga
ggcaagcagatggggcctcgaagg---cagagcaccga-------attcagcc-ggttgt
ccgtg-cggtt-----ggctggtc-------actgagatcgcaa-gactc--tggctagt
tga------------------tg----taagcgcggctgctggtgca-ctttcggtgttt
g-----tacgccaccgccgttgag-----------------------gagcgtccgtcgg
tcttgc-gtg---tggagcctggctctctc---a------cgag-------agtcggtgt
ctcactg-ctagt------ctgtacgcgttcgcacctcaaccggtca-tgtca--gcgtg
tgccagc--------------g-t-ttgcg----ttgggtcag-cgtgcttcggtt----
-------------------------tgcg-----gtatggagatgacga-------gc-t
tg-ctcggc-tctcct------------------------gccgc-tgctgg-a---ctc
g-tgcgg-gctttcaac--gtgg-cacat-t------gtcgattcggtggcgagt--aga
c---ggctgcccatctaacccgtcttgaaa
>Pla_sp
------------------------------------------ata--tcttacatggat-
aactgtggtaattctagagctaatacatg-cattcattcc-gtg------ccctcgtggt
gcggaagcagttattttctc--aaaa-ccaat-cgggccttc-------------gggtt
cgt-taa-----ttggtg--actctgaataaccgaagcgaagcga-atggtc-tcgtac-
cgtcgctagatctttcaagtgtctgacttatcagc--ttgttgttaggttatgttcctaa
caaggcagttacgggtaacggggtgtcagggcccgacaccggagag-ggagcctgagaaa
cggctaccacatccaaggaaggcagcaggcgcgcaaattacccactcccggcacggggag
gtagtgacgaaaaataacgatgcgagagc-t-ttat-----gcttctcgtaatcggaatg
ggtacacttt-aaatcctttaacgaggatctattggagggcaagtctggtg-ccagcagc
cgcggtaattccagctccaatagcgtatattaaagttg-ctgcggttaaaaagctcgtag
ttggatctgggtag----tcga-tgagcggtgcg-cttt---------------------
-----------------------------------------acggcgt-tactgttcgt-
t-----------------------------------------------------------
------cgacaccacatgccggcca-tgt-cttgcatgctcttcattgagtgt-----gc
ttggcgacc-ggaacgttta-ctttgaaaaaattagagtgctc-aaagcaggcg-ttaag
c-----------------------------------------------------------
---------------------cttgcataat-ggtgcatgg-aataatgaaataagacct
t-gg-ttc-ta-ttttgttggtttt-----------------------------------
------cggagct-caaggtaatgattaataggaacagac-gggggcattcgtattg-cg
gcgttagagg--tgaaattcttgg-atcgtcgcaag-acgcactactgcgaaag---cat
tt-gccaagaatgttttc--attaatc-aa-gaacgaaagttagaggttcgaaggcgatc
agataccgccc-tagttctaa-ccataaacgatgccaaccagcgatccgtcggtg-ttta
tt-------------------tgatgactcgacgggcagc-ttccgggaaacca-aagtg
cttaggttccgggggaagtatgg-tgcaaagctg--------------------------
------------------------------------------------------------
------------------------------------------------------------
------------------------------------------------------------
------------------------------------------------------------
------------------------------------------------------------
------------------------------------------------------------
------------------------------------------------------------
------------------------------------------------------------
------------------------------------------------------------
------------------------------------------------------------
------------------------------------------------------------
------------------------------------------------------------
---------------cata-tactaagc-ggaggaaaagaaa-caacggggattcc-cat
agtaactgcgagtgaaag-gggaagagcccagcgccgaatcctgctgctgga--gacggt
-ggcaggaactgtggcgtgaagaaggtgt-ctatcggtgt------ggctgg-ctggcgt
aagttctcctgagtgaggctccat-cccatggagggtgcaaggcccgtgtcgttagcagc
cgtc-gccgatgc----gcgctttcagagagtcgccttgtttgcgagtacaaggtgaagt
cggtggtaaactccatcgaaggctaaatatgaccacgagtccgatagcgaacaagtaccg
tgagggaaaattgaaaagcactttgaagagagagcgaaacagtgcgtgaaaccgttcaga
ggcaagcagatggggcctcgaagg---cagagcgtcga-------attcagcc-ggtagt
ccgtg-cggtt-----ggctggtc--------gtgagatcgcaa-gactc--tggccggt
cga------------------ta----tg-gtgcggctgccggtgca-ctttcggcgctt
g-----tacgccaccgccgttgag-----------------------gggcgtccgtcgg
gttggc-gtg---tggagcctggctctttc---a------cgag-------agtcggtgt
ctcactg-ccttt------ctgtacgcgttcgtccttcaaccggtca-ttatg--gcg--
-------------------------ctgcg----ttgcgtggg-tgtgcttcggtt----
-------------------------ggcg-----gtatggagatgacga-------gc-t
tg-ctcggc-tcttct------------------------gccgt-tgatga-a---atc
g-tgct---ctcacaac---------tgt-g------gtgctatcggtggcgagt--aga
c---ggctgcccatctaacccgtcttga--
>Pla_angustata
---------------taaatcagttatggttcactagatcgtata--tcttacatggat-
aactgtggtaattctagagctaatacatg-cattcattcc-gtg------ccctcgtggt
gcggaagcagttattttctc--aaaa-ccaat-cgggccttc-------------gggtt
cgt-taa-----ttggtg--actctgaataaccgaagcgaagcga-atggtc-tcgtac-
cgtcgctagatctttcaagtgtctgacttatcagc--ttgttgttaggttatgttcctaa
caaggcagtaacgggtaacggggtgtcagggcccgacaccggagag-ggagcctgagaaa
cggctaccacatccaaggaaggcagcaggcgcgcaaattacccactcccggcacggggag
gtagtgacgaaaaataacgatgcgagagc-t-ttat-----gcttctcgtaatcggaatg
ggtacacttt-aaatcctttaacgaggatctattggagggcaagtctggtg-ccagcagc
cgcggtaattccagctccaatagcgtatattaaagttg-ctgcggttaaaaagctcgtag
ttggatctgggtag----tcga-tgagcggtgcg-cttt---------------------
-----------------------------------------acggcgt-tactgttcgt-
t-----------------------------------------------------------
------cggcaccacatgccggcca-tgt-cttgcatgctcttcactgagtgt-----gc
ttggcgacc-ggaacgttta-ctttgaaaaaattagagtgctc-aaagcaggcg-ttaag
c-----------------------------------------------------------
---------------------cttgcataat-ggtgcatgg-aataatgaaataagacct
t-gg-ttc-ta-ttttgttggtttt-----------------------------------
------cggagct-caaggtaatgattaataggaacagac-gggggcatt----------
------------------------------------------------------------
------------------------------------------------------------
------------------------------------------------------------
------------------------------------------------------------
------------------------------------------------------------
------------------------------------------------------------
------------------------------------------------------------
------------------------------------------------------------
------------------------------------------------------------
------------------------------------------------------------
------------------------------------------------------------
------------------------------------------------------------
------------------------------------------------------------
------------------------------------------------------------
------------------------------------------------------------
------------------------------------------------------------
------------------------------------------------------------
------------------------------------------------------------
------------------------------------------------------------
------------------------------------------------------------
------------------------------------------------------------
------------------------------------------------------------
------------------------------------------------------------
------------------------------------------------------------
------------------------------------------------------------
------------------------------------------------------------
------------------------------------------------------------
------------------------------------------------------------
------------------------------------------------------------
------------------------------------------------------------
------------------------------------------------------------
------------------------------------------------------------
------------------------------------------------------------
------------------------------------------------------------
------------------------------
>Pla_horribilis
----------------------------------tagatcgtata--tcttacatggat-
aactgtggtaattctagagctaatacatg-cattcattcc-gtg------ccctcgtggt
gcggaagcagttattttctc--aaaa-ccaat-cgggccttc-------------gggtt
cgt-taa-----ttggtg--actctgaataaccgaagcgaagcga-atggtc-tcgtac-
cgtcgctagatctttcaagtgtctgacttatcagc--ttgttgttaggttatgttcctaa
caaggcagtaacgggtaacggggtgtcagggcccgacaccggagag-ggagcctgagaaa
cggctaccacatccaaggaaggcagcaggcgcgcaaattacccactcccggcacggggag
gtagtgacgaaaaataacgatgcgagagc-t-ttat-----gcttctcgtaatcggaatg
ggtacacttt-aaatcctttaacgaggatctattggagggcaagtctggtg-ccagcagc
cgcggtaattccagctccaatagcgtatattaaagttg-ctgcggttaaaaagctcgtag
ttggatctgggtag----tcga-tgagcggtgcg-cttt---------------------
-----------------------------------------acggcg--tactgttcgt-
t-----------------------------------------------------------
------cggcaccacatgccggcca-tgt-cttgcatgctcttcactgagtgt-----gc
ttggcgacc-ggaacgttta-ctttgaaaaaattagagtgctc-aaagcaggcg-ttaag
c-----------------------------------------------------------
---------------------cttgcataat-ggtgcatgg-aataatgaaataagacct
t-gg-ttc-ta-ttttgttggtttt-----------------------------------
------cggagct-caaggtaatgattaataggaacagac-gggggcattcgtattg-cg
gcgttagagg--tgaaattcttgg-atcgtcgcaag-acgcactactgcgaaag---cat
tt-gc-------------------------------------------------------
------------------------------------------------------------
------------------------------------------------------------
------------------------------------------------------------
------------------------------------------------------------
------------------------------------------------------------
------------------------------------------------------------
------------------------------------------------------------
------------------------------------------------------------
------------------------------------------------------------
------------------------------------------------------------
------------------------------------------------------------
------------------------------------------------------------
------------------------------------------------------------
------------------------------------------------------------
------------------------------------------------------------
------------------------------------------------------------
-----ctgcgagtgaaag-gggaagagcccagcgccgaatcctgctgctgga--gacggt
-ggcaggaactgtggcgtgaagaaggtgt-ctatcggtgt------ggcttg-ctggcgt
aagttctcctgagtgaggctccat-cccatggagggtgcaaggcccgtgtcgttagcagc
cgtc-gccgatgc----gcgctttcagagagtcgccttgtttgcgagtacaaggtgaagt
cggtggtaaactccatcgaaggctaaatatgaccacgagtccgatagcgaacaagtaccg
tgagggaaaattgaaaagcactttgaagagagagcgaaacagtgcgtgaaaccgttcaga
ggcaagcagatggggcctcgaagg---cagagcgtcga-------attcagcc-ggtagt
ccgcg-cggtt-----ggctggtc--------gtgagatcgcaa-gactc--tggccagt
cga------------------ta----tg-gtgcggctgccggtgca-ctttcggcgctt
g-----tacgccaccgccgttgag-----------------------gggcgtccgtcgg
gttggc-gtg---tggagcctggctctttt---a------cgag-------agtcggtgt
ctcactg-ctttc------ctgtacgcgttcgctcttcaaccggtca-------------
agcatgg--------------c-g-ctgcg----ttgcggggg-tgtgcttcggtt----
-------------------------ggcg-----gtatggagatgacga-------gc-t
tg-ctcggc-tcttct------------------------gccgt-tgatga-a---atc
g-tgct---ctcacaac---------tgt-g------gtgtcgtcggtggcg--------
------------------------------
>Rar_minutissimus
----------------------------------tagatcgtatt--tcttacatggat-
aactgtggtaattctagagctaatacatg-caatcagttc-gta------ccctcgtggt
gcgaacgcagttatttgctc--aaaa-ccaat-gaggccttc-------------gggtc
tct-tta-----ttggtg--aatctgaataaccgaagcgaagcgc-atggtc-tcgtac-
cggcgctagatctttcaagtgtctgacttatcagc--ttgttgttaggttatgttcctaa
caaggcagtaacgggtgacggggtgtcagggcccgacaccggagag-ggagcctgagaaa
cggctaccacatccaaggaaggcagcaggcgcgcaaattacccactcccggcacggggag
gtagtgacgaaaaataacgatgcgagagc-t-ttat-----gcttctcgtaatcggaatg
ggtacacttt-aaatcctttaacgaggatctattggagggcaagtctggtg-ccagcagc
cgcggtaattccagctccaatagcgtatattaaagttg-ctgcggttaaaaagctcgtag
ttggatctgggtag----tcga-tgagcggtgcg-cttt---------------------
-----------------------------------------acggcgc-tactgttcgt-
t-----------------------------------------------------------
------cggcaccacatgccggtca-tgt-cttgcatgctcttcattgagtgt-----gc
ttggcggcc-ggaacgttta-ctttgaaaaaattagagtgctc-aaagcaggcg-ttaag
c-----------------------------------------------------------
---------------------cttgcataat-ggtgcatgg-aataatgaaataagacct
t-gg-ttc-ta-ttttgttggtttt-----------------------------------
------cggagct-caaggtaatgattaataggaacagac-gggggcattcgtattg-cg
gcgttagagg--tgaaattcttgg-atcgtcgcaag-acgcactagtgcgaaag---cat
tt-gccaagaatgttttc--attaatc-aa-gaacgaaagttagaggttcgaaggcgatc
agataccgccc-tagttctaa-ccataaacgatgccaaccagcgatccgtgggtg-ttta
tt-------------------tgatgact-------------------------------
------------------------------------------------------------
------------------------------------------------------------
------------------------------------------------------------
------------------------------------------------------------
------------------------------------------------------------
------------------------------------------------------------
------------------------------------------------------------
------------------------------------------------------------
------------------------------------------------------------
------------------------------------------------------------
------------------------------------------------------------
------------------------------------------------------------
------------------------------------------------------------
------------------------------------------------------------
-----ctgcgagtgaaag-gggaaaagcccagcgccgaatcctgctgctggc--gacggt
-ggcaggaactgtggcgtggagatggtgc-ctatcggtgt------ggctgg-ctcgcgt
aagttctcctgagtgaggctccat-cccatggagggtgcaaggcccgtgtcgtgagcagc
cgtc-gccgatgc----gcgctatcggagagtcgccttgtttgcgagtacaaggtgaagt
cggtggtaaactccatcgaaggctaaatatgaccacgagtccgatagcgaacaagtaccg
tgagggaaaattgaaaagcactttgaagagagagcgaaacagtgcgtgaaaccgctcaga
ggcaagcagatggggcctcgaagg---catggtgccga-------attcagcc-ggtagt
ctgtg-cggtg-----ggccggtc--------gcgggatcgcaa-gaccc--cggccggt
ctg------------------gc--ttga-gcatggctgctggtgca-ctttcggtgctg
g-----tacgccaccgccgttgcg-----------------------gagcgtccgtcgg
tccggc-gtg---tggagcctggctctttc---a------cgag-------agtcggtg-
ctcactg-ctggt------ctgcacgcgttcgcgccgcaaccggtca-tgtca--gcgtg
tgccagc--------------g-t-ttgcg----ttgggtcca-tgtgctttgccgc---
-------------------------cggg-----ttgtggagatgacga-------gc-g
tg-ctcggc-tctcct------------------------actgcgcggtaa-a---atc
g-tgcgg-actttcaac--gtgg-cacat-t------gtcgattcggtggcg--------
------------------------------
>Not_pallidoides
ccgcgaatggctcattaaatcagttatggttcactagatcgtaca--gtttacatggat-
aactgtggtaattctagagctaatacatg-caaccagtcc-gtg------ccttcg-ggt
gcggacgcagttatttgccc-aaaaa-ccaat-ccggccttc-------------gggtc
ggt-caa-----ttggtg--actctgaataaccgaagcggagcgc-gtggtt-tcatac-
cggcgccagatctttcaagtgtctgacttatcagc--ttgttgttaggttatgttcctaa
caaggcagcgacgggtaacggggtgtcagggcccgacaccggagag-ggagcctgagaga
cggctaccacatccaaggaaggcagcaggcgcgcaaattacccactcccggcacggggag
gtagtgacgaaaaataacgatgcgagagc-t-ttat-----gcttctcgtaatcggaatg
ggtacacttt-aaatcctttaacgaggatctattggagggcaagtctggtg-ccagcagc
cgcggtaattccagctccaatagcgtatattaaagttg-ctgcggttaaaaagctcgtag
ttggatctgggtag----tcga-tggagggtgcg-cttt---------------------
-----------------------------------------acggcgc-tactcttcgt-
t-----------------------------------------------------------
------cggcaccacatgccgatca-tgt-cttgcatgctcttcactgagtgt-----gc
ttggcggtc-ggaacgttta-ctttgaaaaaattagagtgctc-aaagcaggcg-ttaag
c-----------------------------------------------------------
---------------------cttgcataat-ggtgcatgg-aataatggaataggacct
ttgg-ttc-ta-ttttgttggtttt-----------------------------------
------cggaact--gaggtaatgattaagaggaacagac-gggggcattcgtattg-cg
gcgttagagg--tgaaattcttgg-accgtcacaag-acgcactactgcgaaag---ctt
tt-gccaagaatgttttc--attaatc-aa-gaacgaaagttagaggttcgaaggcgatc
agataccgccc-tagttctaa-ccataaacgatgccaaccagcgatccgtcggtg-ttta
tt-------------------tgatgactcgacgggcagc-ttccgggaaacca-aagtg
cttaggttccgggggaagtatggttgcaaagctgaaacttaaaggaattgacggaaggg-
caccaccagg-agtggagcctgcggcttaatttgactc-aacacgggaaaacttacccgg
cccggacactgtaagg-attgacagattgagagctctttcttgattcggtgggtggtggt
gcatggccgttcttagttggtggagcgatttgtctggttaattccgataacgaacgagac
tctagcctgctaaa-tagccaact----gatcc---------------------------
---------------------------------------gcagcgtcggttgcaa-----
-------------------------------------atgaaagcttcttagagggacag
gcggcttc-------cagtcgcacgagattgagcaataacaggtctgtgatgcccttaga
tgtccggggccgcacgcgcgctacactgaaggaatcaacgtgc--atgttct--------
---accttggccggaaggcctggggaatccgatgaaactccttcgtgattgggattgagc
tttgtaa-ctatcgctcatgaacgaggaattcccagtaagcgcgagtcataagctcgcgt
tgattacgtccctgccctttgtacacaccgcccgtcgctactaccgattgaatgatttag
tgaggtcatcggactggccatc-gaagctgtcgc-----aagacggcctcgtctggttgg
gaagac------------------------------------------------------
agtaactgcgagtg-aag-gggaaaagcccagcgccgaatcctgctgctggt--gacggt
-ggcaggaactgtggcgtgaagaaggtgt-ctatcggtgt------ggcttg-ctcgcgt
aagttctcctgagtgaggctccat-cccatggagggtgcaaggcccgtgtcgtgagcagc
cgtc-accgatgc----gcactttcagagagtcgccttgtttgcgagtacaaggtgaagt
cggtggtaaactccatcgaaggctaaatatgaccacgagtccgatagcgaacaagtaccg
tgagggaaaattgaaaagcactttgaagagagagcgaaacagtgcgtgaaaccgctcaga
ggcaagcagatggggcctcgaagg---cagagcgtcga-------attcagcc-ggttgt
ccgtg-cggtt-----ggctggga-------ttggagagcgtaa-gcctc--tgcctggt
tga------------------t-----tg-gtacggctgccggtgca-ctttcgacgctt
g-----tacgccaccgccgttgag-----------------------gagcgtccgtcgg
gctggc-gtg---tggagccttactctcgc---a------agag-------cgtaggtgt
ctcactg-ctggt------ctgtacgcgttcgcacctcaaccggtca-agtca--gcatg
tgccagc--------------g-t-ttgcg----ctgggtcag-tcggctccggtcg---
-------------------------ggct-----gtatggagatggcga-------gc-t
tg-ctcgac-tcttct------------------------gcact-tgatggaa---tcc
g-tgctg-gctttcagc--gtgg-cacat-t------gtagattcggtggcgagt--aga
c---ggctgcccatctaacccgtcttgaaa
>Pil_glacialis
ccgcgaatggctcattaaatcagttatggttcactagatcgtaca--gtttacatggat-
aactgtggtaattctagagctaatacatg-caaccagtcc-gta------ccttcg-ggt
gcggacgcagttatttgccc--aaaa-ccaat-ccggccttc-------------gggtc
ggt-caa-----ttggtg--actctgaataaccgaagcggagcgc-gtggtt-tcatac-
cggcgccagatctttcaagtgtctgacttatcagc--ttgttgttaggttatgttcctaa
caaggcagcgacgggtaacggggtgtcagggcccgacaccggagag-ggagcctgagaga
cggctaccacatccaaggaaggcagcaggcgcgcaaattacccactcccggcacggggag
gtagtgacgaaaaataacgatgcgagagc-a-ttat-----gcttctcgtaatcggaatg
ggtacacttt-aaatcctttaacgaggatctattggagggcaagtctggtg-ccagcagc
cgcggtaattccagctccaatagcgtatattaaagttg-ctgcggttaaaaagctcgtag
ttggatctgggtag----tcga-tggacggtgcg-cttt---------------------
-----------------------------------------acggcgc-tactgcccgt-
t-----------------------------------------------------------
------cggcaccacatgccggcca-tgt-cttgcatgctcttcactgagtgt-----gc
ttggcgacc-ggaacgttta-ctttgaaaaaattagagtgctc-aaagcaggcg-ttaag
c-----------------------------------------------------------
---------------------cttgcataat-ggtgcatgg-aataatagaataggacct
c-gg-ttc-ta-ttttgttggtttt-----------------------------------
------cggagct-cgaggtaatgattaagaggaacagac-gggggcattcgtattg-cg
gcgttagagg--tga---------------------------------------------
------------------------------------------------------------
------------------------------------------------------------
------------------------------------------------------------
------------------------------------------------------------
------------------------------------------------------------
------------------------------------------------------------
------------------------------------------------------------
------------------------------------------------------------
------------------------------------------------------------
------------------------------------------------------------
------------------------------------------------------------
------------------------------------------------------------
------------------------------------------------------------
------------------------------------------------------------
------------------------------------------------------------
------------------------------------------------------------
--------------------------gc-ggaggaaaagaaaccaacggggattcc-cat
agtaactgcgagtgaaag-gggaaaagcccagcgccgaatcctgctgctggt--gacggt
-ggcaggaactgtggcgtgaagatggtgt-ctatcggtgt------ggctcg-ctcgcgt
aagttctcctgagtgaggctccat-cccatggagggtgcaaggcccgtgtcgtgagcagc
cgtc-gctgatgt----gcactttcagagagtcgccttgtttgcgagtacaaggtgaagt
cggtggtaaactccatcgaaggctaaatatgaccacgagtccgatagcgaacaagtaccg
tgagggaaaattgaaaagcactttgaagagagagcgaaacagtgcgtgaaaccgctcaga
ggcaagcagatggggcctcgaagg---cagagcatcga-------attcaacc-ggttgt
ccgtg-cggtt-----gggcgggt-------ctggggagcgcaa-gcccc--cgcct-gt
ctg------------------at----tg-gtacggctgccggtgca-ctttcggtgctt
g-----tacgccaccgccgttaag-----------------------gagcgtccgccgg
gtcggc-gtg---tggagccttactcttgc---a------agag-------agtaggtg-
ctcactg-ctgat------ctgtgcgcgctcgcactttaaccggtca-agtca--gcatg
tgccagc--------------g-t-ttgcg----ctgggcaag-ccggctccgtgg----
-------------------------ggga-----tgtaggagatgacga-------gc-t
tg-ctcggc-tcttct------------------------gcact-ctccgg-a---ctc
g-tgcgt-gttttcagc--gtgg-cacat-t------gtagattcggtggcgagt--aga
c---ggctgcccatctaacccgtcttg---
>Pil_islandicus
ccgcgaatggctcattaaatcagttatggttcactagatcgtaca--gtttacatggat-
aactgtggtaattctagagctaatacatg-caaccagtcc-gta------ccttcg-ggt
gcggacgcagttatttgccc--aaaa-ccaat-ccggccttc-------------gggtc
ggt-caa-----ttggtg--actctgaataaccgaagcggagcgc-gtggtt-tcatac-
cggcgccagatctttcaagtgtctgacttatcagc--ttgttgttaggttatgttcctaa
caaggcagcgacgggtaacggggtgtcagggcccgacaccggagag-ggagcctgagaga
cggctaccacatccaaggaaggcagcaggcgcgcaaattacccactcccggcacggggag
gtagtgacgaaaaataacgatgcgagagc-a-ttat-----gcttctcgtaatcggaatg
ggtacacttt-aaatcctttaacgaggatctattggagggcaagtctggtg-ccagcagc
cgcggtaattccagctccaatagcgtatattaaagttg-ctgcggttaaaaagctcgtag
ttggatctgggtag----tcga-tggacggtgcg-cttt---------------------
-----------------------------------------acggcgc-tactgcccgt-
t-----------------------------------------------------------
------cggcaccacatgccggcca-tgt-cttgcatgctcttcactgagtgt-----gc
ttggcgacc-ggaacgttta-ctttgaaaaaattagagtgctc-aaagcaggcg-ttaag
c-----------------------------------------------------------
---------------------cttgcataat-ggtgcatgg-aataatagaataggacct
c-gg-ttc-ta-ttttgttggtttt-----------------------------------
------cggagct-cgaggtaatgattaagaggaacagac-gggggcattcgtattg-cg
gcgtt-------------------------------------------------------
------------------------------------------------------------
------------------------------------------------------------
------------------------------------------------------------
------------------------------------------------------------
------------------------------------------------------------
------------------------------------------------------------
------------------------------------------------------------
------------------------------------------------------------
------------------------------------------------------------
------------------------------------------------------------
------------------------------------------------------------
------------------------------------------------------------
------------------------------------------------------------
------------------------------------------------------------
------------------------------------------------------------
------------------------------------------------------------
-----------------------taagc-ggaggaaaagaaaccaacggggattcc-cat
agtaactgcgagtgaaag-gggaaaagcccagcgccgaatcctgctgctggt--gacggt
-ggcaggaactgtggcgtgaagaaggtgt-ctatcggtgt------ggctcg-ctggcgt
aagttctcctgagtgaggctccat-cccatggagggtgcaaggcccgtgtcgtgagcagc
cgtc-gctgatgt----gcaccttcagagagtcgccttgtttgcgagtacaaggtgaagt
cggtggtaaactccatcgaaggctaaatatgaccacgagtccgatagcgaacaagtaccg
tgagggaaaattgaaaagcactttgaagagagagcgaaacagtgcgtgaaaccgctcaga
ggtaagcagatggggcctcgaagg---cagagcatcga-------attcagcc-ggctgt
ccgtg-cggtt-----ggctggga-------gtggagagcgcaa-gcctc--cgcccggc
ccg------------------ac----tg-gtacggcgaccggtgca-ctttcggtgctt
g-----tacgccaccgccgttaag-----------------------gagcgtccgccgg
gtcggc-gtg---tggagccttgctctcgc---a------agag-------agcaggtg-
ctcactg-ctggt------ctgtgcgcgttcgcactttaaccggtca-agtca--gcgtg
tgccagc--------------g-t-ttgcg----ctgggtcgg-ccggctccgtgc----
-------------------------tggt-----tgcaggagatgacga-------gc-t
tg-ctcggc-tcttct------------------------gcacc-ggtcgg-a---ctc
g-tgttt-gccttcagc--gtgg-cacat-------------------------------
------------------------------
>Acu_antarcticus
-----------------------------------agatcgtaca--gtttacatggat-
aactgtggtaattctagagctaatacatg-cacccagtcc-gtt------ccctcgtgga
gcggatgcagttatttgccc--aaaa-ccaat-ccggccttc-------------gggtc
ggt-caa-----ttggtg--actctgaataaccgaagcggagcgc-atggtc-tcgtac-
cggcgccagatctttcaagtgtctgacttatcagc--ttgttgttaggttatgttcctaa
caaggcatcaacgggtaacggagtgtcagggcccgacaccggagag-ggagcctgagaaa
cggctaccacatccaaggaaggcagcaggcgcgcaaattacccactcccggcacggggag
gtagtgacgaaaaataacgatgcgagagc-t-ttat-----gctcctcgtaatcggaatg
ggtacacttt-aaatcctttaacgaggatctattggagggcaagtctggtg-ccagcagc
cgcggtaattccagctccaatagcgtatattaaagttg-ctgcggttaaaaagctcgtag
ttggatctgggtag----tcga-tggacggtgcg-cttt---------------------
-----------------------------------------acggcgtctactgttcgt-
t-----------------------------------------------------------
------cggcaccacatgccggcca-tgt-cttgcatgctcttcactgagtgt-----gc
ttggcgacc-ggaacgttta-ctttgaaaaaattagagtgctc-aaagcaggcg-ttaag
c-----------------------------------------------------------
---------------------cttgcataat-ggtgcatgg-aataatagaataggacct
c-gg-ttc-ta-ttttgttggtttt-----------------------------------
------cggagct-cgaggtaatgattaataggaacagac-gggggcattcgtattg-cg
gcgttagagg--tgaaattcttgg-atcgtcgcaag-acgcactactgcgaaag---cat
tt-gccaagaatgttttc--attaatc-aa-gaacgaaagttagaggttcgaaggcgatc
agataccgccc-tagttctaa-ccataaacgatgccaaccagcgatccgtcggtg-ttta
tt-------------------tgatgactcgacgggcagc-ttccgggaaacca-aagtg
cttaggttccgggggaagtatgg-tgcaaagctgaaact---------------------
------------------------------------------------------------
------------------------------------------------------------
------------------------------------------------------------
------------------------------------------------------------
------------------------------------------------------------
------------------------------------------------------------
------------------------------------------------------------
------------------------------------------------------------
------------------------------------------------------------
------------------------------------------------------------
------------------------------------------------------------
------------------------------------------------------------
-----------taagcatattactaagc-ggaggaaaagaaaccaacggggattcc-cat
agtaactgcgagtgaaag-gggaacagcccagcgccgaatcctgctgctggc--gacggt
-ggcaggaactgtggcgtgaagaaggtgt-ctatcagcgt------gactgg-ctcgcgt
aagttctcctgagtgaggctccat-cccatggagggtgcaaggcccgtgtcgtgagcagt
cgtc-gctgatgc----gcgctttcagagagtcgccttgtttgcgagtacaaggtgaagt
cggtggtaaactccatcgaaggctaaatatgaccacgagtccgatagcgaacaagtaccg
tgagggaaaattgaaaagcactttgaagagagagcgaaacagtgcgtgaaaccgctcaga
ggcaagcagatggggcctcgaagg---caaagcaccga-------attcagcc-ggttgt
ccgtg-tggtt-----ggctggta-------cgggagatcgcaa-gactc--tgtctggc
caa------------------gt----t--gcgcggctgccggtgca-ctttcggtgttt
g-----tacgccaccgccgttgag-----------------------gagcgtccgccgg
gccggc-gtg---tggagcctagctctctc---a------cgag-------agttggtgt
ctcactg-cgggt------ctgtgcgcgctcgcacctcaaccggtca-tgtca--gcgtg
tgccagc--------------t-t-ttgcg----ttggctctg-tcggctccgggc----
-------------------------ggct-----gtatgtggatgacga-------gc-t
tg-ctcggc-tctgct------------------------gcagt-agctgg-a---aac
t-ggcag-tccttcaac--gtgg-cacat-t------gcagattcggt-gcgagt--aga
c---ggctgcccatctaacccgtcttgaac
>Acu_mariae
ccgcgaatggctcattaaatcagttatggttcactagatcgtaca--gtttacatggat-
aactgtggtaattctagagctaatacatg-cacccagtcc-gtt------ccctcgtgga
gcggatgcagttatttgccc--aaaa-ccaat-ccggccttc-------------gggtc
ggt-caa-----ttggtg--actctgaataaccgaagcggagcgc-atggtc-tcgtac-
cggcgccagatctttcaagtgtctgacttatcagc--ttgttgttaggttatgttcctaa
caaggcatcaacgggtaacggagtgtcagggcccgacaccggagag-ggagcctgagaaa
cggctaccacatccaaggaaggcagcaggcgcgcaaattacccactcccggcacggggag
gtagtgacgaaaaataacgatgcgagagc-t-ttat-----gctcctcgtaatcggaatg
ggtacacttt-aaatcctttaacgaggatctattggagggcaagtctggtg-ccagcagc
cgcggtaattccagctccaatagcgtatattaaagttg-ctgcggttaaaaagctcgtag
ttggatctgggtag----tcga-tggacggtgcg-cttt---------------------
-----------------------------------------acggcgtctactgttcgt-
t-----------------------------------------------------------
------cggcaccacatgccggcca-tgt-cttgcatgctcttcactgagtgt-----gc
ttggcgacc-ggaacgttta-ctttgaaaaaattagagtgctc-aaagcaggcg-ttaag
c-----------------------------------------------------------
---------------------cttgcataat-ggtgcatgg-aataatagaataggacct
c-gg-ttc-ta-ttttgttggtttt-----------------------------------
------cggaact-cgaggtaatgattaataggaacagac-gggggcatt----------
------------------------------------------------------------
------------------------------------------------------------
------------------------------------------------------------
------------------------------------------------------------
------------------------------------------------------------
------------------------------------------------------------
------------------------------------------------------------
------------------------------------------------------------
------------------------------------------------------------
------------------------------------------------------------
------------------------------------------------------------
------------------------------------------------------------
------------------------------------------------------------
------------------------------------------------------------
------------------------------------------------------------
------------------------------------------------------------
------------------------------------------------------------
----------------atattactaagc-ggaggaaaagaaaccaacggggattcc-cat
agtaactgcgagtgaaag-gggaacagcccagcgccgaatcctgttgctggc--gacggt
-gacaggaactgtggcgtgaagaaggtgt-ctatcagcgt------gactgg-ctcgcgt
aagttctcctgagtgaggctccat-cccatggagggtgcaaggcccgtgtcgtgagcagt
cgtc-gctgatgc----gcgctttcagagagtcgccttgtttgcgagtacaaggtgaagt
cggtggtaaactccatcgaaggctaaatatgaccacgagtccgatagcgaacaagtaccg
tgagggaaaattgaaaagcactttgaagagagagcgaaacagtgcgtgaaaccgctcaga
ggcaagcagatggggcctcgaagg---caaagcatcga-------attcagcc-ggttgt
ccgtg-tggtt-----ggctggta-------cgggagatcgcaa-gactc--tgtctggc
taa------------------gt----t--gcgcggctgctggtgca-ctttcggtgttt
g-----tacgccaccgccgttgag-----------------------gagcgtccgccgg
gttggc-gtg---tggagcctagctctctc---a------cgag-------agttggtg-
ctcactg-ctgat------ctgtgcgcgctcgcacctcaaccggtca-tgtca--gcgtg
tgccagc--------------t-t-ttgcg----ttggttctg-tcggctccgggt----
-------------------------ggct-----gtatgtggatgacga-------gc-t
tg-ctcggc-tccgct------------------------gcagt-tgctgg-a---aac
t-ggcgg-tccttcaac--gtgg-tacat-t------gcagattcggtggcgagt--aga
c---ggctgcccatctaacccgtcttga--
>Mix_saracenus
---------------taaatcagttatggttcactagatcgtaca--gtttacatggat-
aactgtggtaattctagagctaatacatg-catcgaatcc-gta------ccctcgtggt
gcggatgcagttatttgccc--aaaa-ccaat-ccggccttc-------------gggtc
ggt-caa-----ttggtg--attctgaataaccgaagcggagcgc-atggtc-tcgtac-
cggcgccagatctttcaagtgtctgacttatcagc--ttgttgttaggttatattcctaa
caaggcatcaacgggtgacgggtgtttagggacagacaccggagag-ggagcctgagaaa
cggctaccacatccaaggaaggcagcaggcgcgcaaataacccactcccggcacggggag
gtagtgacgaaaaataacgatgcgagagc-t-taat-----gctcctcgtaatcggaatg
ggtacacttt-aaatcctttaacgaggatctattggagggcaagtctggtg-ccagcagc
cgcggtaattccagctccaatagcgtatattaaagttg-ctgcggttaaaaagctcgtag
ttggatctgggtag----tcga-tggacggtgcg-cttt---------------------
-----------------------------------------acggcgtctactgttcgt-
t-----------------------------------------------------------
------cggcaccacatgccggcca-tgt-cttgcatgctcttcactgagtgt-----gc
ttggcgacc-ggaacgttta-ctttgaaaaaattagagtgctc-aaagcaggcg-ttaag
c-----------------------------------------------------------
---------------------cttgcataat-ggtgcatgg-aataatagaataggacct
c-gg-ttc-ta-ttttgttggtttt-----------------------------------
------cggagct-cgaggtaatgataaagaggaacagac-gggggcatt----------
------------------------------------------------------------
------------------------------------------------------------
------------------------------------------------------------
------------------------------------------------------------
------------------------------------------------------------
------------------------------------------------------------
------------------------------------------------------------
------------------------------------------------------------
------------------------------------------------------------
------------------------------------------------------------
------------------------------------------------------------
------------------------------------------------------------
------------------------------------------------------------
------------------------------------------------------------
------------------------------------------------------------
------------------------------------------------------------
------------------------------------------------------------
------------------------------------------------------------
------------------------------------------------------------
------------------------------------------------------------
------------------------------------------------------------
------------------------------------------------------------
------------------------------------------------------------
------------------------------------------------------------
------------------------------------------------------------
------------------------------------------------------------
------------------------------------------------------------
------------------------------------------------------------
------------------------------------------------------------
------------------------------------------------------------
------------------------------------------------------------
------------------------------------------------------------
------------------------------------------------------------
------------------------------------------------------------
------------------------------
>Mic_bertolanii
---------------taaatcagttatggttcactagatcgtaca--gattacatggat-
atctgtggtaattctagagctaatacatg-cacacactcc-gtt------ccctcgtgga
gcggaggcagttatttgcct-aaaaa-ccaat-ccggccttc-------------gggtc
ggt-caa-----ttggtg--actctgaataaccgaagcagagcgc-atggtc-tcgtac-
cggcgccagatctttcaagtgtctgacttatcagc--ttgtcgttaggttatgtgcctaa
cgaggctccaacgggt-acgggtgtttggggacagacaccggagag-ggagcctgagaaa
cggctaccacatccaaggaaggcagcaggcgcgcaaattacccactcccggcacggggag
gtagtgacgaaaaataacgatgcgagagc-t-ttta-----gctcctcgtaatcggaatg
ggtacacttt-aaatcctataacgaggatctattggagggcaagtctggtg-ccagcagc
cgcggtaattccagctccaatagcatatattaaagttg-ctgcggttaaaaagctcgtag
ttggatctgggtag----tcga-tggacggtgcg-cctc---------------------
-----------------------------------------acggcgtctactgttcgt-
t-----------------------------------------------------------
------cggcaccacatgccggcca-tgt-cttgcatgctcttcactgagtgt-----gc
ttggcgacc-ggaacgttta-ctttgaaaaaattagagtgctc-aaagcaggcg-ttaag
c-----------------------------------------------------------
---------------------cttgcataat-ggtgcatgg-aataatggaataggacct
c-gg-ttc-ta-ttttgttggtttt-----------------------------------
------cggagct-cgaggtaat-attaacaggaacagac-ggggaca------------
------------------------------------------------------------
------------------------------------------------------------
------------------------------------------------------------
------------------------------------------------------------
------------------------------------------------------------
------------------------------------------------------------
------------------------------------------------------------
------------------------------------------------------------
------------------------------------------------------------
------------------------------------------------------------
------------------------------------------------------------
------------------------------------------------------------
------------------------------------------------------------
------------------------------------------------------------
------------------------------------------------------------
------------------------------------------------------------
------------------------------------------------------------
------------------------------------------------------------
------------------------------------------------------------
------------------------------------------------------------
------------------------------------------------------------
------------------------------------------------------------
------------------------------------------------------------
------------------------------------------------------------
------------------------------------------------------------
------------------------------------------------------------
------------------------------------------------------------
------------------------------------------------------------
------------------------------------------------------------
------------------------------------------------------------
------------------------------------------------------------
------------------------------------------------------------
------------------------------------------------------------
------------------------------------------------------------
------------------------------
>Mic_cf_bertolanii
---------------------------------atagatcgtaca--gattacatggat-
atctgtggtaattctagagctaatacatg-cacacaatcc-gtt------tcctcgtgaa
gcggacgcagttatttgccttaaaaa-ccaat-ccggccttc-------------gggtc
ggt-caa-----ttggtg--actctgaataaccgaagcagagcgc-atggtc-tcgtac-
cggcgccagatctttcaagtgtctgacttatcagc--ttgtcgttaggttatgttcctaa
cgaggcaacgacgggtgacgggtgatcagggtctgacaccggagag-ggagcctgagaaa
cggctaccacatccaaggaaggcagcaggcgcgcaaattacccactcccggcacggggag
gtagtgacgaaaaataacgatgcgagagc-t-ttat-----gctcctcgtaatcggaatg
ggtacacttt-aaatcctataacgaggatctattggagggcaagtctggtg-ccagcagc
cgcggtaattccagctccaatagcatatattaaagttg-ctgcggttaaaaagctcgtag
ttggatctgggtag----tcga-tggacggtgcg-cctc---------------------
-----------------------------------------acggcgtctactgttcgt-
t-----------------------------------------------------------
------cggcaccacatgccggcca-tgt-cttgcatgctcttcactgagtgt-----gc
ttggcgacc-ggaacgttta-ctttgaaaaaattagagtgctc-aaagcaggcg-ttaag
c-----------------------------------------------------------
---------------------cttgcataat-ggtgcatgg-aataatggaataggacct
c-gg-ttc-ta-ttttgttggtttt-----------------------------------
------cggagct-cgaggtaatgattaacaggaacagac-ggggacattcgtattg-cg
gcgttagagg--tgaaattcttgg-atcgtcgcaag-acgcactactgcgaaag---cat
tt-gtcaagaatgttttc--attaatc-aa-gaacgaaagttagaggttcgaaggcgatc
agataccgccc-tagttctaa-ccataaacgatgccaaccagcgatccgtcggtg-ttta
ta-------------------tgatgactcgacgggcagc-ttccgggaaacca-aagtg
cttaggttccgggggaagtatggttgcaaagctgaaacta--------------------
------------------------------------------------------------
------------------------------------------------------------
------------------------------------------------------------
------------------------------------------------------------
------------------------------------------------------------
------------------------------------------------------------
------------------------------------------------------------
------------------------------------------------------------
------------------------------------------------------------
------------------------------------------------------------
------------------------------------------------------------
------------------------------------------------------------
---------cttaagcatattattaagc-ggaggaaaagaaaccaacggggattcc-cat
agtaactgcgagtgaaag-gggaacagcccagcgccgaatcccgttgccgga--gacggt
-gacgggaactgtggcgtgaagaaggtgt-ctatcagtgt------gactgg-ctcgtgt
aagttctcctgagtgaggctccat-cccatggagggtgcaaggcccgtgtcgcgagcagt
cgtc-gctgatgt----gcgctttcagagagtcgccttgtttgcgagtacaaggtgaagt
cggtggtaaactccatcgaaggctaaatatgaccacgagtccgatagcgaacaagtaccg
tgagggaaaattgaaaagcactttgaagagagagcgaaacagtgcgtgaaaccgctcaga
ggcaagcagatggggcctcgaagg---caaagcatcga-------attcagcc-ggtggt
ctgtg-cggtt-----ggctggcg-------tgtgagattgcaa-aactct-gcgttggt
caa------------------gt---tca-gcgcggctgccggtgca-ctttcggtgttt
g-----tacgccaccgccgttgcg-----------------------gagcgtccgtcgg
gttggc-atg---tgaagccttactctcttc--at-----cggg-------agtaggtgt
cttacgg-ctgac------tttgacgcgttcgcaccacaaccggtca-tgtca--gcgtg
tgtcagc--------------g-t-atgcg----ttgggtcag-tgggctccgggtgg--
-----------------------gtggct-----gtttggcgacgtcga-------gc-t
tg-ctcggc-ccgtcc------------------------gcacc-tgctgg-aattctc
g-cgggc-tatttcaac--gtggtcacat-t------gttgattcgg-------------
------------------------------
>Cry_antiarktos
ccgcgaatggctcattaaatcagttatggttcactagatcgtaca--gtttacatggat-
aactgtggtaattctagagctaatacatg-catttagctc-gct------tcttcg-gga
gcgagcgcagttattagaat--aaaa-ccaat-ccggccttc-------------gggtc
ggtaaat-----ttggtg--actctgaataaccgaagcggagcgc-atggtc-tcgtac-
cggcgccagatctttcaagtgtctgacttatcagc--tcgtaggtaggttatgtgcctac
ctaggcttttacgggtaacggggtgtcagggcccgacaccggagag-ggagcctgagaaa
cggctaccacatccaaggaaggcagcaggcgcgcaaattacccactcccggcacggggag
gtagtgacgaaaaataacgatgcgagagc-t-ttta-----gcttttcgtaatcggaatg
ggtacacttt-aaatcctttaacgaggatctattggagggcaagtctggtg-ccagcagc
cgcggtaattccagctccaatagcgtatattaaagttg-ctgcggttaaaaagctcgtag
ttggatctgggttg---ctcga-tgagcggtgcg-cttt---------------------
-----------------------------------------acggtgt-aactgttcgt-
t-----------------------------------------------------------
------gggcaccacagcccggtta-tgcacttgcatgcccttcactgggtgt-----gc
ttggcgacc-ggaacgttta-ctttgaaaaaattagagtgctc-aaagcaggcg-tatgg
c-----------------------------------------------------------
---------------------cttgcataat-ggtgcatgg-aataatagaataggacct
c-gg-ttc-ta-ttttgttggtttt-----------------------------------
------cggagct-cgaggtaatgataaataggaacagac-gggggcattcgtattg-cg
gcgttagagg--tgaaattcttgg-atcgtcgcaag-acgca------------------
------------------------------------------------------------
------------------------------------------------------------
------------------------------------------------------------
------------------------------------------------------------
------------------------------------------------------------
------------------------------------------------------------
------------------------------------------------------------
------------------------------------------------------------
------------------------------------------------------------
------------------------------------------------------------
------------------------------------------------------------
------------------------------------------------------------
------------------------------------------------------------
------------------------------------------------------------
------------------------------------------------------------
------------------------------------------------------------
------------------------------------------------------------
------------------------------------------------------------
------------------------------------------------------------
------------------------------------------------------------
------------------------------------------------------------
------------------------------------------------------------
------------------------------------------------------------
------------------------------------------------------------
------------------------------------------------------------
------------------------------------------------------------
------------------------------------------------------------
------------------------------------------------------------
------------------------------------------------------------
------------------------------------------------------------
------------------------------------------------------------
------------------------------------------------------------
------------------------------------------------------------
------------------------------
>Cry_kaczmareki
ccgcgaatggctcattaaatcagttatggttcactagatcgtaca--gtttacatggat-
aactgtggtaattctagagctaatacatg-catttagctc-gct------tcttcg-gga
gcgagtgcagttgttagaat--aaaa-ccaat-ccggccttc-------------gggtc
ggtaaac-----ttggtg--actctgaataatcgaagcggagcgc-atggtc-tcgtac-
cggcgccagatctttcaagtgtctgacttatcagc--tcgtagttaggttatgttcctaa
ctaggcttttacgggtaacggggtgtcagggcccgacaccggagag-ggagcctgagaaa
cggctaccacatccaaggaaggcagcaggcgcgcaaattacccactcccggcacggggag
gtagtgacgaaaaataacgatgcgagagc-t-ttta-----gcttttcgtaatcggaatg
ggtacacttt-aaatcctttaacgaggatctattggagggcaagtctggtg-ccagcagc
cgcggtaattccagctccaatagcgtatattaaagttg-ctgcggttaaaaagctcgtag
ttggatctgggttg---ttcgagcgagcggtgcgccttc---------------------
-----------------------------------------acggcgt-aactgtttgt-
t-----------------------------------------------------------
------cggcaccacagcccggtta-tgt-cttgcatgcccttcactgggtgt-----gc
ttggcgacc-ggaacgttta-ctttgaaaaaattagagtgctc-aaagcaggcg-tatgg
c-----------------------------------------------------------
---------------------cttgcataat-ggtgcatgg-aataatggaataggacct
c-gg-ttc-ta-ttttgttggtttt-----------------------------------
------cggagct-cgaggtaatgataaataggaacagac-gggggcattcgtattg-cg
gcgttagagg--tgaaattcttgg-atcgtcgcaag-acgcactactgcgaaag---cat
tt-gccaagaatgttttc--attaatc-aa-gaacgaaagttagaggttcgaaggcgatc
agataccgccc-tagttctaa-ccataaacgatgccaaccagcgatccgtcggtg-tttg
tt-------------------ttatgactcgacgggcagc-ttccgggaaacca-aagtg
tttaggttccgggggaagtatggttgcaaagctgaaacttaaaggaattgacggaaggg-
caccaccagg-agtggagcctgcggcttaatttgactc-aacacgggaaaacttacccgg
cccggacactgtaagg-attgacagattgagagctctttcttgattcggtgggtggtggt
gcatggccgttcttagttggtggagcgatttgtctggttaattccgataacgaacgagac
tctagcctgctaaa-tagccaacc----gatcc---------------------------
---------------------------------------gcagcgtcggttgatt-----
-------------------------------------ta-tcagcttcttagagggacag
gcgatttc-------caatcgcacgagattgagcaataacaggtctgtgatgcccttaga
tgtccggggccgcacgcgcgctacactgaaggaatcaacgtgc---tttctc--------
--taccttggccggaaggcctggggaatccgatgaaactccttcgtgattgggattgagc
tttgtaa-ttatcgctcatgaacgaggaattcccagtaagcgcgagtcataagctcgcgt
tgattacgtccctgccctttgtacacaccgcccgtcgctactaccgattgaatgatttag
tgaggtcttcggactggccatc-gaagctgcttt-----acggtagcctcggctggctgg
gaagac--------------tactaagc-ggaggaaaagaaaccaacggggattcc-cat
agtaactgcgagtgaaag-gggaagagcccagcgccgaatcctgctgctggc--aacggt
-ggtaggaactgtggcgtgaagacagtcc-attccagtgc------ggctag-cttgcgt
aagttctcctgagtgaggctccat-cccatggagggtgcaaggcccgtatcgtaagcagc
tggt-gctggttt----cagctgtcagagagtcgccttgtttgcgagtacaaggtgaagt
cggtggtaaactccatcgaaggctaaatatgaccacgagtccgatagcgaacaagtaccg
tgagggaaaattgaaaagcactttgaagagagagcgaaacagtgcgtgaaaccgcttaga
ggtaagcagatggggcctcgaagg---caaagcagtga-------attcagct-ggtagt
ccgtg-gtgct-----ggcccgtt--------tatagatcgcaa-gactg--tagcgggt
tat------------------ga----gg-ctgcggctgctagtgca-ctttcactgttt
g-----tacgccaccgccgttgagc----------------------gagcgtccgtctt
gctggt-gtg---tgcagccttgcttcct-----------cgga-------agcaggtgt
ctgactg-ccggt-g---cttagacgcgttcgcacctcaaccggtca-tgtca--gcgtg
tgtcagc--------------g-tattgcg----ttgggctcg-ttcaccgtggtt----
-------------------------gtgg-----cgtcggagatgacaa-------gc-t
tg-cttggc-tcactg------------------------gctca-tgctac-g---aat
g-ggcgg-gtttgcaac--gtaggcacat-t------gtagattcggtggcgagt--aga
c---ggctgcccatctaaccc---------
>Heb_conjungens
----------------aaatcagttatggttcactagatcgtaca--gtttacatggat-
aactgtggtaattctagagctaatacatg-cactcagctc-gct------tcttcg-gga
gcgagcgcagttattagaat--aaaa-ccaat-ccggccttc-------------gggtc
ggtaaaa-----ttggtg--actctgaataaccgaagcggagcgc-atggtc-tcgtac-
cggcgccagatctttcaagtgtctgacttatcagc--tcgtagttaggttacgttcctaa
ctaggctattacgggtaacggggtgtcagggcccgacaccggagag-ggagcctgagaaa
cggctaccacatccaaggaaggcagcaggcgcgcaaattacccactcccggcacggggag
gtagtgacgaaaaataacgatgcgagagc-t-ttta-----gctcctcgtaatcggaatg
ggtacacttt-aaatcctttaacgaggatctattggagggcaagtctggtg-ccagcagc
cgcggtaattccagctccaatagcgtatattaaagttg-ctgcggttaaaaagctcgtag
ttggatctgggtag----tcga-tgagcggtacg-cttt---------------------
-----------------------------------------acggcga-cactgttcgt-
t-----------------------------------------------------------
------cggcaccacaagccggtta-tgt-cttgcatgcccttcattgggtgt-----gc
ttggcgacc-ggaacgttta-ctttgaaaaaattagagtgctc-aaagcaggcg-tatgg
c-----------------------------------------------------------
---------------------cttgcataat-ggtgcatgg-aataatag-ataggacct
c-gg-ttc-ta-ttttgttggtttt-----------------------------------
------cggagct-cgaggt----------------------------------------
------------------------------------------------------------
------------------------------------------------------------
------------------------------------------------------------
------------------------------------------------------------
------------------------------------------------------------
------------------------------------------------------------
------------------------------------------------------------
------------------------------------------------------------
------------------------------------------------------------
------------------------------------------------------------
------------------------------------------------------------
------------------------------------------------------------
------------------------------------------------------------
------------------------------------------------------------
------------------------------------------------------------
------------------------------------------------------------
------------------------------------------------------------
------------------------------------------------------------
------------------------------------------------------------
------------------------------------------------------------
------------------------------------------------------------
------------------------------------------------------------
------------------------------------------------------------
------------------------------------------------------------
------------------------------------------------------------
------------------------------------------------------------
------------------------------------------------------------
------------------------------------------------------------
------------------------------------------------------------
------------------------------------------------------------
------------------------------------------------------------
------------------------------------------------------------
------------------------------------------------------------
------------------------------------------------------------
------------------------------
>Heb_ryani
ccgcgaatggctcattaaatcagttatggttcactagatcgtaca--gtttacatggat-
aactgtggtaattctagagctaatacatg-cactcagctc-gct------tcttcg-gga
gcgagcgcagttattagaat--aaaa-ccaat-ccggccttc-------------gggtc
ggtaaaa-----ttggtg--actctgaataaccgaagcggagcgc-atggtc-tcgtac-
cggcgccagatctttcaagtgtctgacttatcagc--tcgtagttaggttacgttcctaa
ctaggctattacgggtaacggggtgtcagggcccgacaccggagag-ggagcctgagaaa
cggctaccacatccaaggaaggcagcaggcgcgcaaattacccactcccggcacggggag
gtagtgacgaaaaataacgatgcgagagc-t-ttta-----gctcctcgtaatcggaatg
ggtacacttt-aaatcctttaacgaggatctattggagggcaagtctggtg-ccagcagc
cgcggtaattccagctccaatagcgtatattaaagttg-ctgcggttaaaaagctcgtag
ttggatctgggtag----tcga-tgagcggtgcg-cttt---------------------
-----------------------------------------acggcgt-aactgttcgt-
t-----------------------------------------------------------
------cggcaccacaagccggtta-tgt-cttgcatgctcttcactgagtgt-----gc
ttggcgacc-ggaacgttta-ctttgaaaaaattagagtgctc-aaagcaggcg-tatgg
c-----------------------------------------------------------
---------------------cttgcataat-ggtgcatgg-aataatagaataggacct
c-gg-ttc-ta-ttttgttggtttt-----------------------------------
------cggagct-cgaggtaatgattaataggaacagac-gggggcattcgtattg-cg
gcgttagagg--tgaaattcttgg-atcgtcgcaag-acgcacta---------------
------------------------------------------------------------
------------------------------------------------------------
------------------------------------------------------------
------------------------------------------------------------
------------------------------------------------------------
------------------------------------------------------------
------------------------------------------------------------
------------------------------------------------------------
------------------------------------------------------------
------------------------------------------------------------
------------------------------------------------------------
------------------------------------------------------------
------------------------------------------------------------
------------------------------------------------------------
------------------------------------------------------------
------------------------------------------------------------
------------------------------------------------------------
------------------------------------------------------------
------------------------------------------------------------
------------------------------------------------------------
------------------------------------------------------------
------------------------------------------------------------
------------------------------------------------------------
------------------------------------------------------------
------------------------------------------------------------
------------------------------------------------------------
------------------------------------------------------------
------------------------------------------------------------
------------------------------------------------------------
------------------------------------------------------------
------------------------------------------------------------
------------------------------------------------------------
------------------------------------------------------------
------------------------------
>Ram_oberhaeuseri
-----------------aatcagttatggttcactagatcgtaca--gtttacatggat-
aactgtggtaattctagagctaatacatg-catttagctc-gct------ctctcg-gga
gcgagcgcagttattagaat--aaaa-ccaat-ccggccttc-------------gggtc
ggtaaaa-----ttggtg--actctgaataaccgaagcggagcgc-atggtc-tcgtac-
cggcgccagatctttcaagtgtctgacttatcagc--ttgttggtaggttatgtgcctac
caaggcttcgacgggtaacggggtgtcagggcccgacaccggagag-ggagcctgagaaa
cggctaccacatccaaggaaggcagcaggcgcgcaaattacccactcccggcacggggag
gtagtgacgaaaaataacgatgcgagagc-t-ttta-----gcttttcgtaatcggaatg
ggtacacttt-aaatcctttaacgaggatctattggagggcaagtctggtg-ccagcagc
cgcggtaattccagctccaatagcgtatattaaagttg-ctgcggttaaaaagctcgtag
ttggatctgggttg---ctcga-tgagcggtgcgtcttc---------------------
-----------------------------------------acggcgt-aactgtttgt-
t-----------------------------------------------------------
------cggcaccacagcccggtta-tgt-cttgcatgcccttcactgggtgt-----gc
ttggcgacc-ggaacgttta-ctttgaaaaaattagagtgctc-aaagcaggcg-tatgg
c-----------------------------------------------------------
---------------------cttgcataat-ggtgcatgg-aataatggaataggacct
c-gg-ttc-ta-ttttgttggtttt-----------------------------------
------cggagct-cgaggtaatgattaataggaacagac-gggggcattcgtattg-cg
gcgttagagg--tgaaattcttgg-atcgtcgcaag-acgcactactgcgaaag---cat
tt-gccaagaatgttttc--at--------------------------------------
------------------------------------------------------------
------------------------------------------------------------
------------------------------------------------------------
------------------------------------------------------------
------------------------------------------------------------
------------------------------------------------------------
------------------------------------------------------------
------------------------------------------------------------
------------------------------------------------------------
------------------------------------------------------------
------------------------------------------------------------
------------------------------------------------------------
------------------------------------------------------------
------------------------------------------------------------
------------------------------------------------------------
-------------------------------------------------------c-cat
agtaactgcgagtgaaag-gggaagagcccagcgccgaatcctgctgctggc--aacggt
-ggtaggaactgtggcgtgaagacagtcc-attccagtgc------ggctag-cttgcgt
aagttctcctgagtgaggctccat-cccatggagggtgcaaggcccgtatcgtaagcagt
cggt-gctggtat----cagctgtcggagagtcgccttgtttgcgagtacaaggtgaagt
cggtggtaaactccatcgaaggctaaatatgaccacgagtccgatagcgaacaagtaccg
tgagggaaaattgaaaagcactttgaagagagagcgaaacagtgcgtgaaaccgcttaga
ggcaagcagatggggcctcgaagg---caaagcagtga-------attcagct-ggtagt
ccgca-gtgcc-----ggcctgct-------ttatagaccgcaa-ggcta--tggtaggt
tgt------------------ga----gg-ctgcggctgctagtgca-ctttcattgttt
g-----tacgccaccgccgttgagc----------------------gagcgtccgtcag
gctggc-gtg---tgaagccttgttcctttc-aa------cggg-------aacaggtgt
cttactg-ccggcta---ccttgacgcgttcgcacctcaaccggtca-tgtca--gcgtg
tgccagc--------------g-tattgcg----ttgggctcg-ttcaccctgtg-----
-------------------------tcgg-----cgtcggagatgacaa-------gc-t
tg-cttggc-tcacrg------------------------gcgtc-ggctag-g---aat
g-tgcgg-gtttgcaac--gtaggcacat-t------gtcgattcggtggcgagt--ag-
------------------------------
>Ram_varieornatus
---------------taaatcagttatggttcactagatcgtaca--gtttacatggat-
aactgtggtaattctagagctaatacatg-cattcagctc-gct------ctttcg-gga
gcgagcgcagttattagaat--aaaa-ccaat-ccggccttc-------------gggtc
ggtaaaa-----ttggtg--actctgaataaccgaagcggagcgc-atggtc-tcgtac-
cggcgccagatctttcaagtgtctgacttatcagc--ttgttggtaggttatgtgcctac
caaggcttcgacgggtaacggggtgtcagggcccgacaccggagag-ggagcctgagaaa
cggctaccacatccaaggaaggcagcaggcgcgcaaattacccactcccggcacggggag
gtagtgacgaaaaataacgatgcgagagc-t-ttta-----gcttttcgtaatcggaatg
ggtacacttt-aaatcctttaacgaggatctattggagggcaagtctggtg-ccagcagc
cgcggtaattccagctccaatagcgtatattaaagttg-ctgcggttaaaaagctcgtag
ttggatctgggttg---ttcgagcgagcggtgcgtcttc---------------------
-----------------------------------------acggcgt-aactgcttgt-
t-----------------------------------------------------------
------cggcaccacagcccggtta-tgt-cttgcatgcccttcactgggtgt-----gc
ttggcgacc-ggaacgttta-ctttgaaaaaattagagtgctc-aaagcaggcg-tatgg
c-----------------------------------------------------------
---------------------cttgcataat-ggtgcatgg-aataatagaataggacct
c-gg-ttc-ta-ttttgttggtttt-----------------------------------
------cggagct-cgaggtaatgattaataggaacagac-gggggcatt----------
------------------------------------------------------------
------------------------------------------------------------
------------------------------------------------------------
------------------------------------------------------------
------------------------------------------------------------
------------------------------------------------------------
------------------------------------------------------------
------------------------------------------------------------
------------------------------------------------------------
------------------------------------------------------------
------------------------------------------------------------
------------------------------------------------------------
------------------------------------------------------------
------------------------------------------------------------
------------------------------------------------------------
------------------------------------------------------------
------------------------------------------------------------
--------------------tactaagc-ggaggaaaagaaaccaacggggattcc-cat
agtaacggcgagtgaaag-gggaagagcccagcgccgaatcctgctgctggc--aacggt
-ggtaggaactgtggcgtgaagacagtcc-attccagtgc------ggctag-cttgcgt
aagttctcctgagtgaggctccat-cccatggagggtgcaaggcccgtatcgtaagcagt
cggt-gctggttt----aagctgttggagagtcgccttgtttgcgagtacaaggtgaagt
cggtggtaaactccatcgaaggctaaatatgaccacgagtccgatagcgaacaagtaccg
tgagggaaaattgaaaagcactttgaagagagagcgaaacagtgcgtgaaaccgcttaga
ggcaagcagatggggcctcgaagg---caaagcagtga-------attcagct-ggtagt
ccgta-gtgcc-----ggcttgct--------catagaccgcaa-ggcta--tggtaggt
tgt------------------ga----gg-ctgcggctgctagtgca-ctttcactgttt
g-----tacgccaccgccgttgagc----------------------gagcgtccgtcag
gccagc-gtg---tgaagccttgttcctgc---a------aggg-------aacaggtgt
cttactg-ctggc-----tatcgacgcgttcgcacctcaaccggtca-tgtca--gcgtg
tgccagc--------------g-tattgcg-ta-ttgggctcg-tgcaccctatg-----
-------------------------tttg-----cgtcggagatgacaa-------gc-t
tg-cttggc-tcactg------------------------gcgta-ggctag-g---aat
g-tgcgg-gtttgcaac--gtaggcacat-t------gtcgattcggtggcgagt--aga
c---ggctgcccatctaaccc---------
>Apo_confusus
-------------------tcagttatggttcactagatcgtatg--aattacatggat-
aactgtggtaattctagagctaatacatg-caaccagctcggct------gccttgtgca
gcgagcgcagttattagaac--aaga-ccaat-ccggcttc---------------tgtc
ggt-aaa-----ttggtg--actctgaataaccgaagcggagcgctaaggtc-tcgtac-
cggcgccagatctttcaagtgtctgacttatcagc--ttgttgcgaggttatgttcctcg
catggctgttacgggtgacggggaatcagggtccgattccggagag-ggagcctgagaaa
cggctaccacatccaaggaaggcagcaggcgcgcaaattacccactcccggcacggggag
gtagtgacgaaaaataacgatgcgggagc-t-tata-----gctttccgtaatcggaatg
agtacacttt-aaatcctttaacgaggatctattggagggcaagtctggtg-ccagcagc
cgcggtaattccagctccaatagcgtatattaaagttg-ctgcggttaaaaagctcgtag
ttggatccgggcag----tcga-cgcgcggtgcg-tctt---------------------
-----------------------------------------acggcgc-tactgcgtgc-
t-----------------------------------------------------------
------cgtcgccactatccggtct-tgt-cttgcatgttcttcactgagcgt-----gc
ttggcggcc-gggacgttta-ctttgaaaaaattagagtgctt-aaagcaggca-tatgg
c-----------------------------------------------------------
---------------------cttgcataat-ggtgcatgg-aataatggaataggacct
c-gg-ttc-ta-ttttgttggtttt-----------------------------------
------cggagct-cgaggtaatgattaagaggaacagac-ggggacattcgtattg-cg
gcgttagagg--tgaaattcttgg-atcgtcgcaag-acgaactactgcgaaag---cat
tt-gtcaagaatgttttc--attaatc-aa-gaacgaaagttagaggttcgaaggcgatc
agataccgccc-tagttctaa-ccataaacgatgccaaccagcgatccgtcggtg-ttca
tt-------------------caatgactcgacgggcagc-ttccgggaaacca-aagtg
cttaggttccgggggaagtatggttgcaaagctgaaacttaaaggaattgacggaaggg-
caccaccagg-agtggagcctgcggcttaatttgactc-aacacgggaaaacttacccgg
cccggacactgtaagg-attgacagattgagagctctttcttgattcggtggttggtggt
gcatggccgttcttagttggtggagcgatttgtctggttaattccgataacgaacgagac
tctagcctgctaaa-tagccaact----gatcc---------------------------
---------------------------------------gcagcgtcggttgc-------
-------------------------------------ta-taagcttcttagagggacag
gcgacgtt-------tagtcgcacgagattgagcaataacaggtctgtgatgcccttaga
tgcccggggccgcacgcgcgctacactggttgaagcagctggc---------------at
tacgtctaggtcgaaaggcccggaaaatccgctgaaactcaaccgtgattgggattgagc
tttgtaa-ctatcgctcatgaacgaggaattcccagtaagcgcgagtcataagctcgcgt
tgattacgtccctgccctttgtacacaccgcccgtcgctactaccgattgaatgaattag
tgaggacttcggaccggacatc-gcgactgtcgc-----aagatggttgcgattggct-g
gaagat------------------------------------------gggattcc-cat
agtaacggcgagtgaaat-gggaaaagcccagcgctgaatccgagggtcggc--aacggc
-ccttggagctgtagcgtgaaggtggttc-taattcgtgc------ggcaac-ctggcgt
aagttctcctgagtgaggctccat-gccatggagggtgcaagccccgtatcgccgggtgc
ctgt-gcgaatat---aagactaccagagagtcgccttgtttgcgagtacaaggtgaagt
cggtggtaaacgccatcgaaggctaaatatgaccacgagtccgatagcgaacaagtacag
tgatggaaaattgaaaagaactttgaagagagagtgaaacagtgcgtgaaaccgctcaga
ggcaagcagatggggcctcgaagg---tagagcagcga-------attcagtt-ggtagt
ccgtg-agcct------ggcggga-------tgtgagattgcaa-aactc--tgcctgtc
ag-------------------cg----ca-tagcggctgctaatgca-ctttcgctgttt
g-----tacgccaccgccgttgacgc---------------------gtacatccgtcga
gcccgc-atg---tggagcctgattcctt-----------cggg-------agtcggtgt
ctcacgg-tggg-------taaggcgcgcttgtccgacaaccggtat-ggatg--g----
-------------------------ctgcg----ttgggttga--gcgctcattt-----
-------------------------gcgg-----cgtagtggatgacgaa-----cgc-a
ag-ttcggc-tctgct------------------------gcacg-tgattg-a---atc
g-cggaa-actttcagc--gtgg-ctcat--------------tcggtggcgagt--aga
t---ggctgcccatctaacccgtcttgaaa
>Dor_flavus
---------------taaatcagttatggttcactagatcgtata--cattacatggat-
aactgaggtaattcttgagctaatacatg-caaccagctc-gct------gcctcgtgca
gtgagcgcagttattagaac--aaaa-ccaat-ccggcatt---------------cgtc
ggt-aaa-----atggtg--actctgaataaccgaagcggagcgctaaggtc-tcgtac-
cggcgccagatctttcaagtgtctgacttatcagc--ttgttgcgaggttatgttcctcg
cacggcagtgacgggtaacggggaatcagggtccgattccggagag-ggagcctgagaaa
tggctaccacatccaaggaaggcagcaggcgcgcaaattacccactcccggcacggggag
gtagtgacgaaaaataacgatgcgagggc-a-attt-----gcctttcgtaatcggaatg
ggtacacttt-aaatcctttaacgaggatctattggagggcaagtctggtg-ccagcagc
cgcggtaattccagctccaatagcgtatattaaagttg-ctgcggttaaaaagctcgtag
ttggatccgggctg----acga-cgtgcggttct-cctt---------------------
-----------------------------------------atggagt-tactgcatgc-
t-----------------------------------------------------------
------cgtcgccaccatccggctc-tgt-cttgcatgctctttactgagtgt-----gc
ttggcgacc-gggacgttta-ctttgaaaaaattagagtgctt-aaagcaggca-tatgg
c-----------------------------------------------------------
---------------------c-ggcataat-ggtgcatgg-aataatggaataggacct
c-gg-ttc-t--------------------------------------------------
------------------------------------------------------------
------------------------------------------------------------
------------------------------------------------------------
------------------------------------------------------------
------------------------------------------------------------
------------------------------------------------------------
------------------------------------------------------------
------------------------------------------------------------
------------------------------------------------------------
------------------------------------------------------------
------------------------------------------------------------
------------------------------------------------------------
------------------------------------------------------------
------------------------------------------------------------
------------------------------------------------------------
------------------------------------------------------------
------------------------------------------------------------
------------------------------------------------------------
------------------------------------------------------------
------------------------------------------------------------
------------------------------------------------------------
------------------------------------------------------------
------------------------------------------------------------
------------------------------------------------------------
------------------------------------------------------------
------------------------------------------------------------
------------------------------------------------------------
------------------------------------------------------------
------------------------------------------------------------
------------------------------------------------------------
------------------------------------------------------------
------------------------------------------------------------
------------------------------------------------------------
------------------------------------------------------------
------------------------------------------------------------
------------------------------
>Dor_macrodon
---------------taaatcagttatggttcactagatcgtatg--aattacatggat-
aactgtggtaattctagagctaatacatg-caaccagctcggct------gccttgtgca
gcgagcgcagttattagaac--aaaa-ccaat-ccggcctc---------------ggtc
ggt-aaa-----ttggtg--actctgaataaccgaagcggagcgctaaggtc-tcgtac-
cggcgccagatctttcaagtgtctgacttatcagc--ttgttgcgaggttatgttcctcg
catggctgttacgggtgacggggaatcagggtccgattccggagag-ggagcctgagaaa
cggctaccacatccaaggaaggcagcaggcgcgcaaattacccactcccggcacggggag
gtagtgacgaaaaataacgatgcgggagc-t-ttta-----gctttccgtaatcggaatg
ggtacacttt-aaatcctttaacgaggatctattggagggcaagtctggtg-ccagcagc
cgcggtaattccagctccaatagcgtatattaaagttg-ctgcggttaaaaagctcgtag
ttggatccgggcag----tcga-cgcgcggtgcg-ccta---------------------
-----------------------------------------aacgcgt-tactgcgtgc-
t-----------------------------------------------------------
------cgtcgccactatccggtct-tgt-cttgcatgttcttaactgagcgt-----gc
ttggcggcc-gggacgttta-ctttgaaaaaattagagtgctt-aaagcaggca-tatgg
c-----------------------------------------------------------
---------------------cttgcataat-ggtgcatgg-aataatggaataggacct
c-gg-ttc-ta-ttttgttggtttt-----------------------------------
------cggagct-cgaggtaatgattaagaggaacagac-ggggacatt----------
------------------------------------------------------------
------------------------------------------------------------
------------------------------------------------------------
------------------------------------------------------------
------------------------------------------------------------
------------------------------------------------------------
------------------------------------------------------------
------------------------------------------------------------
------------------------------------------------------------
------------------------------------------------------------
------------------------------------------------------------
------------------------------------------------------------
------------------------------------------------------------
------------------------------------------------------------
------------------------------------------------------------
------------------------------------------------------------
------------------------------------------------------------
------------------------------------------------------------
------------------------------------------------------------
------------------------------------------------------------
------------------------------------------------------------
------------------------------------------------------------
------------------------------------------------------------
------------------------------------------------------------
------------------------------------------------------------
------------------------------------------------------------
------------------------------------------------------------
------------------------------------------------------------
------------------------------------------------------------
------------------------------------------------------------
------------------------------------------------------------
------------------------------------------------------------
------------------------------------------------------------
------------------------------------------------------------
------------------------------
>Gre_cryophilus
ccgcgaatggctcattaaatcagttatggttcactagatcgtatg--aattacatggat-
aactgtggtaattctagagctaatacatg-catccagctcggct------gccttgtgca
gcgagcgcagttattagaac--aaaa-ccaat-ccggcttc---------------tgtc
ggt-aaa-----ttggtg--actctgaataaccgaagcggagcgctaaggtc-tcgtac-
cggcgccagatctttcaagtgtctgacttatcagc--ttgttgcgaggttatgttcctcg
catggctgttacgggtgacggggaatcagggtccgattccggagag-ggagcctgagaaa
cggctaccacatccaaggaaggcagcaggcgcgcaaattacccactcccggcacggggag
gtagtgacgaaaaataacgatgcgagagc-t-ttta-----gcttttcgtaatcggaatg
ggtacacttt-aaatcctttaacgaggatctattggagggcaagtctggtg-ccagcagc
cgcggtaattccagctccaatagcgtatattaaagttg-ctgcggttaaaaagctcgtag
ttggatccgggcag----tcga-cgcgcggtgcg-cttt---------------------
-----------------------------------------acggcgt-tactgcgtgc-
t-----------------------------------------------------------
------cgtcgccactatccggcct-tgt-ctttcatgttctttactgagcgt-----ga
tcggcgacc-gggacgttta-ctttgaaaaaattagagtgctt-aaagcaggca-tatgg
c-----------------------------------------------------------
---------------------cttgcataat-ggtgcatgg-aataatggaataggacct
c-gg-ttc-ta-ttttgttggtttt-----------------------------------
------cggagct-cgaggtaatgattaagaggaacagac-ggggacattcgtattg-cg
gcgtt-------------------------------------------------------
------------------------------------------------------------
------------------------------------------------------------
------------------------------------------------------------
------------------------------------------------------------
------------------------------------------------------------
------------------------------------------------------------
------------------------------------------------------------
------------------------------------------------------------
------------------------------------------------------------
------------------------------------------------------------
------------------------------------------------------------
------------------------------------------------------------
------------------------------------------------------------
------------------------------------------------------------
------------------------------------------------------------
------------------------------------------------------------
------------------------aagc-ggaggaaaagaaaccaacggggattcc-cat
agtaactgcgagtgaaat-gggaagagcccagcgctgaatccgagtgtcggc--aacggc
-acttggagctgtagcgtgaaggtggttc-taattcgtgc------ggctgg-ctggtgt
aagttctcctgagtgaggctccat-gccatggagggtgcaagccccgtatcgccggcagc
ctgt-gcgaatat---aagactaccagagagtcgccttgtttgcgagtacaaggtgaagt
cggtggtaaacgccatcgaaggctaaatatgaccacgagtccgatagcgaacaagtacag
tgatggaaaattgaaaagaactttgaagagagagtgaaacagtgcgtgaaaccgctcaga
ggcaagcagatggggcctcgaagg---cagagcagcga-------attcaatt-ggtagt
ccgtg-aggtt------gtcggga-------tgtgagattgcaa-aactc--tgcctgat
ag-------------------ca----tg-tagcggctgctgatgca-ctttcgctgttc
g-----tacgcctccgccgttaacgct--------------------tagcatccgcctg
gcttgcattg---tggagcctaactcttt-----------cggg-------agttggtgt
ctcacgg-taggc------tttggcgcgtttgttcgttaaccggtca-agtcg--gcatg
tgccagc--------------g-t-aagcg----ttgggctca--gcgctctgtt-----
-------------------------gtgg-----tgtggtggatgacggt-----cgc-a
ag-accggc-tctgcc------------------------ctccg-tgatgg-a---ccc
g-tgaag-gctttcaac--gtgg-cacat-t------gtagat-----------------
------------------------------
>Gre_granulifer
ccgcgaatggctcattaaatcagttatggttcactagatcgtatg--aattacatggat-
aactgtggtaattctagagctaatacatg-catccagctcggct------gccttgtgca
gcgagcgcagttattagaac--aaaa-ccaat-ccggcttc---------------tgtc
ggt-aaa-----ttggtg--actctgaataaccgaagcggagcgctaaggtc-tcgtac-
cggcgccagatctttcaagtgtctgacttatcagc--ttgttgcgaggttatgttcctcg
catggctgttacgggtgacggggaatcagggtccgattccggagag-ggagcctgagaaa
cggctaccacatccaaggaaggcagcaggcgcgcaaattacccactcccggcacggggag
gtagtgacgaaaaataacgatgcgagagc-t-ttta-----gcttttcgtaatcggaatg
ggtacacttt-aaatcctttaacgaggatctattggagggcaagtctggtg-ccagcagc
cgcggtaattccagctccaatagcgtatattaaagttg-ctgcggttaaaaagctcgtag
ttggatccgggcag----tcga-cgcgcggtgcg-cttt---------------------
-----------------------------------------acggcgt-tactgcgtgc-
t-----------------------------------------------------------
------cgtcgccactatccggcct-tgt-ctttcatgttctttactgagcgt-----ga
tcggcgacc-gggacgttta-ctttgaaaaaattagagtgctt-aaagcaggca-tatgg
c-----------------------------------------------------------
---------------------cttgcataat-ggtgcatgg-aataatggaataggacct
c-gg-ttc-ta-ttttgttggtttt-----------------------------------
------cggagct-cgaggtaatgattaagaggaacagac-ggggacattcgtattg-cg
gcgttagagg--tgaaattcttgg-atcgtcgcaag-acgaactactgcgaaag---cat
tt-gtcaagaatgttttc--attaatc-aa-gaacgaaagttagaggttcgaaggcgatc
agataccgccc-tagttctaa-ccataaacgatgccaaccagcgatccgtcggtg-ttca
tt-------------------caatgactcgacgggcagc-ttccgggaaacca-aagtg
cttaggttccgggggaagtatggttgcaaagctgaaacttaaaggaattgacggaaggg-
caccaccagg-agtggagcctgcggcttaatttgactc-aacacgggaaaacttacccgg
cccggacactgtaagg-attgacagattgagagctctttcttgattcggtggttggtggt
gcatggccgttcttagttggtggagcgatttgtctggttaattccgataacgaacgagac
tctagcctgctaaa-tagccaact----gatcc---------------------------
---------------------------------------gctgcgtcggttgc-------
-------------------------------------ta-taagcttcttagagggacag
gcgacgtt-------tagtcgcacgagattgagcaataacaggtctgtgatgcccttaga
tgcccggggccgcacgcgcgctacactggttgaagcagctggc---------------at
tacgtctaggtcgaaaggcccggaaaatccgctgaaactcaaccgtgattgggattgagc
tttgtaa-ctatcgctcatgaacgaggaattcccagtaagcgcgagtcataagctcgcgt
tgattacgtccctgccctttgtacacaccgcccgtcgctactaccgattgaatgaattag
tgaggacttcggaccggacatc-gcggctgtcgc-----aagatggctgcggctggctgg
gaagat------------------------------------------------------
------------------------------------------------------------
------------------------------------------------------------
------------------------------------------------------------
------------------------------------------------------------
------------------------------------------------------------
------------------------------------------------------------
------------------------------------------------------------
------------------------------------------------------------
------------------------------------------------------------
------------------------------------------------------------
------------------------------------------------------------
------------------------------------------------------------
------------------------------------------------------------
------------------------------------------------------------
------------------------------------------------------------
------------------------------------------------------------
------------------------------
>Psb_kathmanae
---------------taaatcagttatggttcactagatcgtata--cattacatggat-
aactgtggtaattctagagctaatacatg-caaccagctcggct------gccttgtgca
gcgagcgcagttattagaac--aaga-ccaat-ccggcttc---------------tgtc
ggt-gaa-----ttggtg--attctgaataaccgaagcggagcgcaaaggtc-tcgtac-
cggcgccagatctttcaagtgtctgacttatcagc--ttgtagcgaggttatgttcctcg
cttggcggtaccgggtgacggggaatcagggtccgattccggagag-ggagcctgagaaa
cggctaccacatccaaggaaggcagcaggcgcgcaaattacccactcccggcacggggag
gtagtgacgaaaaataacgatgcgagggc-t-tcta-----gcctttcgtaatcggaatg
ggtacacttt-aaatcctttaacgaggatctattggagggcaagtctggtg-ccagcagc
cgcggtaattccagctccaatagcgtatattaaagttg-ctgcggttaaaaagctcgtag
ttggatccgggcag----tcga-cgcgtggtgcg-tttt---------------------
-----------------------------------------caaacgt-tactgcgtgc-
t-----------------------------------------------------------
------cgtcgccacaatccggctc-tgt-ctttcatgttcttcactggacgt-----ga
ttggcgacc-gggacgttta-ctttgaaaaaattagagtgctt-aaagcaggca-tatgg
c-----------------------------------------------------------
---------------------cttgcataat-ggtgcatgg-aataatggaataggacct
c-gg-ttc-ta-ttttgttggtttt-----------------------------------
------cggagct-cgaggtaatgattaagaggaacagac-ggggacatt----------
------------------------------------------------------------
------------------------------------------------------------
------------------------------------------------------------
------------------------------------------------------------
------------------------------------------------------------
------------------------------------------------------------
------------------------------------------------------------
------------------------------------------------------------
------------------------------------------------------------
------------------------------------------------------------
------------------------------------------------------------
------------------------------------------------------------
------------------------------------------------------------
------------------------------------------------------------
------------------------------------------------------------
------------------------------------------------------------
------------------------------------------------------------
------------------------------------------------------------
------------------------------------------------------------
------------------------------------------------------------
------------------------------------------------------------
------------------------------------------------------------
------------------------------------------------------------
------------------------------------------------------------
------------------------------------------------------------
------------------------------------------------------------
------------------------------------------------------------
------------------------------------------------------------
------------------------------------------------------------
------------------------------------------------------------
------------------------------------------------------------
------------------------------------------------------------
------------------------------------------------------------
------------------------------------------------------------
------------------------------
>Psb_megalonyx
---------------------------------ctagatcgtata--ctttacatggat-
aactgtggtaattctagagctaatacatg-caaccagctcggct------gccttgtgca
gcgagcgcagttattagaac--aaaa-ccaat-ccggcttc---------------tgtc
ggt-tga-----ctggtg--actctgaataaccgaagcggagcgcaaaggtc-tcgtac-
cggcgccagatctttcaagtgtctgacttatcagc--ttgttgcgaggttatgttcctcg
catggcgattacgggtgacggggaattagggtccgattccggagag-ggagcctgagaaa
cggctaccacatccaaggaaggcagcaggcgcgcaaattacccactcccggcacggggag
gtagtgacgaaaaataacgatgcgagggc-t-tcta-----gcctttcgtaatcggaatg
ggtacacttt-aaatcctttaacgaggatctattggagggcaagtctggtg-ccagcagc
cgcggtaattccagctccaatagcgtatattaaagttg-ctgcggttaaaaagctcgtag
ttggatccgggcag----tcga-cgcgcggtgcg-ctct---------------------
-----------------------------------------agagcgt-tactgcgtgc-
t-----------------------------------------------------------
------cgtcgccactatccggctc-tgt-cttgcatgctctttattgagcgt-----gc
ttggctacc-gggacgttta-ctttgaaaaaattagagtgctt-aaagcaggca-tttgg
c-----------------------------------------------------------
---------------------cttgcataat-ggtgcatgg-aataatggaataggacct
c-gg-ttc-ta-ttttgttggtttt-----------------------------------
------cggaact-cgaggtaatgattaagaggaacagac-ggggacattcgtattg-cg
gcgttagagg--tgaaattcttgg-atcgtcgcaag-acgaactactgcgaaag---cat
tt-gtcaagaatgttttc--attaatc-aa-gaacgaaagttagaggttcgaaggcgatc
agataccgccc-tagttctaa-ccataaacgatgccaaccagcgatccgtcggtg-ttca
gt-------------------taatgactcgacgggcagc-ttccgggaaacca-aagtg
cttaggttccgggggaagtatggttgcaaagctgaaacttaaaggaa-------------
------------------------------------------------------------
------------------------------------------------------------
------------------------------------------------------------
------------------------------------------------------------
------------------------------------------------------------
------------------------------------------------------------
------------------------------------------------------------
------------------------------------------------------------
------------------------------------------------------------
------------------------------------------------------------
------------------------------------------------------------
------------------------------------------------------------
----------ttaagcatattactaagc-ggaggaaaagaaaccaacggggattcc-cat
agtaactgcgagtgaaat-gggaagagcccagcgctgaatccgaggcctggc--aacggg
-tcttggagctgtagcgtgaaggtggttc-taattcgtgc------ggctgg-ctggtgt
aagtcctcctgagtgaggctccaa-gccatggagggtgcaagccccgtatcgccggcagc
ctgc-gcgaatat---aagactaccagagagtcgccttgtttgcgagtacaaggtgaagt
cggtggtaaacgccatcgaaggctaaatatgaccacgagtccgatagcgaacaagtacag
tgatggaaaattgaaaagaactttgaagagagagtgaaacagtgcgtgaaaccgctcaga
ggcaagcagatggggcctcgaaga---cagaacagtga-------attcagtc-ggtagt
ccgtg-aggct------ggcggaa-------tgtgggactgcaa-agccc--tgtccgtt
gg-------------------ca----tg-tagcggctgccgatgca-ctttcgctgctc
g-----tacgcctccgccgttgact----------------------cggcttccgtcaa
gcctgctgcg---tggagcctgatgcctt-----------tggg-------cgtcggtgt
ctcaccg-cggg-------taagacgcgctagccagacaaccggtca-agtcg--gcatg
tgccagc--------------g-t-aagcg----ttgggttga--gcgctctgcg-----
-------------------------gtgc-----tgtagtggaagacggg-----cgc-a
ag-tccggc-tctgcc------------------------gcacg-ctgtag-a---ctc
g-cggag-actttcaac--gtgg-cacat-t------gtagattcggaggcgagt--aga
t---ggctgcccatct-acccgtcttgaaa
>Thu_ruffoi
---------------------------------ctagatcgtatg---attacatggat-
aactgtggtaattctagagctaatacatg-catac-gcccggct------gccttgtgca
gcgggcgcagttattagaac--aaaa-ccaat-ccggcctc---------------ggtc
ggt-tta-----ttggtg--actctgaataaccgaagcggagcgc-acggtc-tcgtac-
cggcgccagatctttcaagtgtctgacttatcagc--ttgttgagaggttatgttcctcc
caaggcgcttacgggtgacggggaatcagggtccgattccggagag-ggagcctgagaga
cggctaccacatccaaggaaggcagcaggcgcgcaaattacccactcccagcacggggag
gtagtgacgaaaaataacgatgcgagagc-t-acta-----gcttttcgtaatcggaatg
ggtacacttt-aaatcctttaacgaggatctattggagggcaagtctggtg-ccagcagc
cgcggtaattccagctccaatagcgtatattaaagttg-ctgcggttaaaaagctcgtag
ttggatccgggcag----tcga-cgcgcggtacg-cctt---------------------
-----------------------------------------acggcgt-tactgcgtgc-
t-----------------------------------------------------------
------cgtcgccacaatccgg-ca-agt-ctttcatgttcttcactgagcgt-----ga
ttggcgacc-gggacgttta-ctttgaaaaaattagagtgctt-aaagcaggca-tatgg
c-----------------------------------------------------------
---------------------cttgcataat-ggtgcatgg-aataatggaataggacct
c-gg-ttc-ta-ttttgttggtttt-----------------------------------
------cggagct-cgaggtaatgattaagaggaacagac-ggggacattcgtattg-cg
gcgttagagg--tgaaattcttgg-atcgtcgcaag-acgaactactgcgaaag---cat
tt-gtcaagaatgcttcc--attaatc-aa-gaacgaaagttagaggttcgaaggcgatc
agataccgccc-tagttctaa-ccataaacgatgccaaccagcgatccgtcggtg-ttta
tt-------------------caatgactcgacgggcagc-ttccgggaaacca-aagtg
cttaggttccgggggaagtatggttgcaaagctgaaacttaaaggaa-tgacg-------
------------------------------------------------------------
------------------------------------------------------------
------------------------------------------------------------
------------------------------------------------------------
------------------------------------------------------------
------------------------------------------------------------
------------------------------------------------------------
------------------------------------------------------------
------------------------------------------------------------
------------------------------------------------------------
------------------------------------------------------------
------------------------------------------------------------
----------ttaagcatattactaagc-ggaggaaaagaaaccaacggggattcc-cat
agtaactgcgagtgaaat-gggaaaagcccagcgctgaatccgagtgtcggt--aacggg
-acttggagctgtagcgtgaaggtggttc-taatccgtgc------ggctgg-ctggcgt
aagttctcctgagtgaggctccat-gccatggagggtgcaagccccgtatcgccggtggc
ctgt-gcggattg---aagactaccagagagtcgccttgtttgcgagtacaaggtgaagt
cggtggtaaacgccatcgaaggctaaatatgaccacgagtccgatagcgaacaagtacag
tgatggaaaattgaaaagaactttgaagagagagtgaaacagtgcgtgaaaccgctcaga
ggcaagcagatggggcctcgaagg---cagagcagtga-------attcagtt-ggtagg
ctgtg-agtgc------ggcggga-------tgtgagattgcaa-aactc--tgcctgtt
gt-------------------ta----cg-aagcggctactgatgca-ctttcgctgttc
g-----tacgcctccgccgttgacgtat-------------------gtgcatccgccta
acttgctgcg---tggagcttgattcctt-----------cggg-------cgtcgatgt
ctcaccg-cgag-------tgtggcgcgtttgtccgtcaaccggtca-cgtcg--gcatg
tgccagc--------------g-t-aagcg----ttgggttca--gcgctctgct-----
-------------------------gctg-----cgtggtggaagacgga-----cgc-a
ag-tccggc-tctgct------------------------gccgg-tggtgg-a---atc
g-cgaag-actttcaac--gtgg-tacat-t------gtagatttggaggcgagt--aga
c---ggctgcccatctaacccgtcttgaaa
>Thu_stephaniae
----------------aaatcagttatggttcactagatcgtatg--aattacatggat-
aactgtggtaattctagagctaatacatg-catacagcccggct------gccttgtgca
gcgggcgcagttattagaac--aaaa-ccaat-ccggcctc---------------ggtc
ggt-tta-----ttggtg--actctgaataaccgaagcggagcgc-acggtc-tcgtac-
cggcgccagatctttcaagtgtctgacttatcagc--ttgttgagaggttatgttcctcc
caaggcgcttacgggtgacggggaatcagggtccgattccggagag-ggagcctgagaga
cggctaccacatccaaggaaggcagcaggcgcgcaaattacccactcccagcacggggag
gtagtgacgaaaaataacgatgcgagagc-t-acta-----gcttttcgtaatcggaatg
ggtacacttt-aaatcctttaacgaggatctattggagggcaagtctggtg-ccagcagc
cgcggtaattccagctccaatagcgtatattaaagttg-ctgcggttaaaaagctcgtag
ttggatccgggcag----tcga-cgcgcggtacg-cctt---------------------
-----------------------------------------acggcgt-tactgcgtgc-
t-----------------------------------------------------------
------cgtcgccacaatccgg-ca-agt-ctttcatgttcttcactgagcgt-----ga
ttggcgacc-gggacgttta-ctttgaaaaaattagagtgctt-aaagcaggca-tatgg
c-----------------------------------------------------------
---------------------cttgcataat-ggtgcatgg-aataatggaataggacct
c-gg-ttc-ta-ttttgttggtttt-----------------------------------
------cggagct-cgaggtaatgattaagaggaacagac-ggggacattcgtattg-cg
gcgttagagg--tgaaattcttgg-atcgtcgcaag-acgaactactgcgaaag---cat
tt-gtcaagaatgcttcc--attaatc-aa-gaacgaaagttagaggttcgaaggcgatc
agataccgccn-tagttctaa-ccataaacgatgccaaccagcgatccgtcggtg-ttta
tt-------------------caatgactcgacgggcagc-ttccgggaaacca-aagtg
cttaggttccgggggaagtatggttgcaaagctgaaacttaaaggaattgacggaaggg-
caccaccagg-agtggagcctgcggcttaatttgactc-aacacgggaaaacttacccgg
cccggacactgtaagg-attgacagattgagagctctttcttgattcggtggttggtggt
gcatggccgttcttagttggtggagcgatttgtctggttaattccgataacgaacgagac
tctagcctgctaaa-tagccaact----gatcc---------------------------
---------------------------------------gcagcgtcagttgc-------
-------------------------------------ta-taagcttcttagagggacag
gcgacgtt-------tagtcgcacgagattgagcaataacaggtctgtgatgcccttaga
tgcccggggccgcacgcgcgctacactggttgaagcagctggc---------------at
tacgtctaggtcgaaaggcccggaaaatccgctgaaactcaaccgtgattgggattgagc
tttgtaa-ctatcgctcatgaacgaggaattcccagtaagcgcgagtcataagctcgcgt
tgattacgtccctgccctttgtacacaccgcccgtcgctactaccgattgaatgaattag
tgaggacttcggaccggacatc-gcggctgtcgc-----aaggcggctgcgactggctgg
gaagat------------------------------------------------------
------------------------------------------------------------
------------------------------------------------------------
------------------------------------------------------------
------------------------------------------------------------
------------------------------------------------------------
------------------------------------------------------------
------------------------------------------------------------
------------------------------------------------------------
------------------------------------------------------------
------------------------------------------------------------
------------------------------------------------------------
------------------------------------------------------------
------------------------------------------------------------
------------------------------------------------------------
------------------------------------------------------------
------------------------------------------------------------
------------------------------
>Hab_arcturulius
-------------------tcagttatggttcactagatcgtata--cattacatggat-
aactgtggtaattctagagctaatacatg-caaccagc-cggct------gccttgtgca
gcgggcgcagttattagaac--aaaa-ccaat-ccggcctc---------------ggtc
ggt-taa-----ctggtg--actctgaataaccgaagcggagcgctaaggtc-tcgtac-
cggcgccagatctttcaagtgtctgacttatcagc--ttgttgcgaggttatgttcctcg
catggcgttaacgggtgacggggaatcagggtccgattccggagag-ggagcctgagaaa
tggctaccacatccaaggaaggcagcaggcgcgcaaattacccactcccggcacggggag
gtagtgacgaaaaataacgatgcgagagc-t-ttat-----gcttttcgtaatcggaatg
ggtacacttt-aaatcctttaacgaggatctattggagggcaagtctggtg-ccagcagc
cgcggtaattccagctccaatagcgtatattaaagttg-ctgcggttaaaaagctcgtag
ttggatccgggcag----tcga-cgcgcggtccg-cttt---------------------
-----------------------------------------aacgcgg-tactgcgtgct
t-----------------------------------------------------------
------cggcgccactatccggcca-tgt-cttccatgttcttcattgagcgt-----gg
ttggcgacc-gggacgttta-ctttgaaaaaattagagtgctt-aaagcaggca-tatgg
t-----------------------------------------------------------
---------------------cttgcataat-ggtgcatgg-aataatggaataggacct
c-gg-ttc-ta-ttttgttggtttt-----------------------------------
------cggaact-cgaggtaatgattaagaggaacagac-ggggacattcgtattg-cg
gcgttagagg--tgaaattcttgg-atcgtcgcaag-acgaactactgcgaaag---cat
tt-gtcaagaatgttttc--attaatc-aa-gaacgaaagttagaggttcgaaggcgatc
agataccgccc-tagttctaa-ccataaacgatgccaaccagcgatccgtcggtg-ttca
tt-------------------caatgactcgacgggcagc-ttccgggaaacca-aagtg
cttaggttccgggggaagtatgg-tgcaaagctgaaa-----------------------
------------------------------------------------------------
------------------------------------------------------------
------------------------------------------------------------
------------------------------------------------------------
------------------------------------------------------------
------------------------------------------------------------
------------------------------------------------------------
------------------------------------------------------------
------------------------------------------------------------
------------------------------------------------------------
------------------------------------------------------------
------------------------------------------------------------
----------ttaagcatattactaagc-ggaggaaaagaaaccaacggggattcc-cat
agtaactgcgagtgaaat-gggaagagcccagcgctgaatccgagtgccggc--aacggt
-gcttggagctgtagcgtgaaggtggtcc-taatccgtgc------gactgg-ctggcgt
aagttctcctgagtgaggctccat-gctaggaagggtgcaagccccgtgtcgctagtggt
ttgt-gcggattg---aaggctaccagagagtcgccttgtttgcgagtacaaggtgaagt
cggtggtaaacgccatcgaaggctaaatatgaccacgagtccgatagcgaacaagtacag
tgatggaaaattgaaaagaactttgaagagagagtgaaacagtgcgtgaaaccgctcaga
ggcaagcagatggggcctcgaagg---caaagcggcga-------attcagtt-ggtagc
ccgct-gtcttc----ggctggga-------tgtgagattgcaa-aactc--tgcctggt
cg-------------------cg----gg-tggtggctgctgatgca-ctttcgccgctt
g-----tacgcccccgccgttgacgtt--------------------tagcatccgccta
gcttgcaatg---tggagcccttttccct-----------cggg-------agtcggtgt
ctcacgg-cgag-------tgtggcgcgtttgttcgtcaaccggtca-ggtcg--gcatg
tgccagc--------------gtt-aagcg----ttgggtcca--gtgctctgtt-----
-------------------------gcgg-----cgtagtggttgacggt-----cgc-a
ag-tccggcttctgtt------------------------gcacg-tagtag-a---atc
g-cgaag-actttcaac--gtgg-cacat-t------gtagattcg--------------
------------------------------
>Hab_crispae
ccgcgaatggctcattaaatcagttatggttcactagatcgtata--cattacatggat-
aactgtggtaattctagagctaatacatg-caaccagcccggct------gccttgtgcg
gcgggcgcagttattagaac--aaaa-ccaat-ccggcctc---------------ggtc
ggt-taa-----ctggtg--actctgaataaccgaagcggagcgctaaggtc-tcgtac-
cggcgccagatctttcaagtgtctgacttatcagc--ttgttgcgaggttatgttcctcg
catggcgttaacgggtgacggggaatcagggtccgattccggagag-ggagcctgagaaa
cggctaccacatccaaggaaggcagcaggcgcgcaaattacccactcccggcacggggag
gtagtgacgaaaaataacgatgcgagagc-t-ttat-----gcttttcgtaatcggaatg
ggtacacttt-aaatcctttaacgaggatctattggagggcaagtctggtg-ccagcagc
cgcggtaattccagctccaatagcgtatattaaagttg-ctgcggttaaaaagctcgtag
ttggatccgggcag----tcga-cgcgcggtccg-cttt---------------------
-----------------------------------------aacgcgg-tactgcgtgct
t-----------------------------------------------------------
------cggcgccactatccggcca-tgt-cttccatgttcttcattgagcgt-----gg
ttggcgtcc-gggacgttta-ctttgaaaaaattagagtgctt-aaagcaggca-tatgg
c-----------------------------------------------------------
---------------------cttgcataat-ggtgcatgg-aataatggaataggacct
c-gg-ttc-ta-ttttgttggtttt-----------------------------------
------cggaact-cgaggtaatgattaagaggaacagac-ggggacattcgtattg-cg
gcgttagagg--tgaaattcttgg-atcgtcgcaag-acgaactactgcgaaag---cat
tt-gtcaagaatgttttc--attaatc-aa-gaacgaaagttagaggttcgaaggcgatc
agataccgccc-tagttctaa-ccataaacgatgccaaccagcgatccgtcggtg-ttca
tt-------------------caatgactcgacgggcagc-ttccgggaaacca-aagtg
cttaggttccgggggaagtatggttgcaaagctgaaacttaaaggaattgacggaaggg-
caccaccagg-agtggagcctgcggcttaatttgactc-aacacgggaaaacttacccgg
cccggacactgtaagg-attgacagattgagagctctttcttgattcggtgggtggtggt
gcatggccgntcttagttggtggagcgatttgtctggttaattccgataacgaacgagac
tctagcctgctaaa-tagccaact----gatcc---------------------------
---------------------------------------gctgcgtcagttgc-------
-------------------------------------ta-taagcttcttagagggacag
gcgacgtt-------tagtcgcacgagattgagcaataacaggtctgtgatgcccttaga
tgcccggggccgcacgcgcgctacactggttgaagcagctggc---------------at
tacgtcttggtcgaaaggcctggaaaatccgctgaaactcaaccgtgattgggattgagc
tttgtaa-ctatcgctcatgaacgaggaattcccagtaagcgcgagtcataagctcgcgt
tgattacgtccctgccctttgtacacaccgcccgtcgctactaccgattgaatgaattag
tgaggacctcggaccggacatc-gcggctgtcgc-----aagatggctgcggctggctgg
aaagac------------------------------------------------------
------------------------------------------------------------
------------------------------------------------------------
------------------------------------------------------------
------------------------------------------------------------
------------------------------------------------------------
------------------------------------------------------------
------------------------------------------------------------
------------------------------------------------------------
------------------------------------------------------------
------------------------------------------------------------
------------------------------------------------------------
------------------------------------------------------------
------------------------------------------------------------
------------------------------------------------------------
------------------------------------------------------------
------------------------------------------------------------
------------------------------
>Hap_utahensis
ccgcgaatggctcattaaatcagttatggttcactagatcgtatg--aattacatggat-
aactgtggtaattctagagctaatacatg-catcaagcccggct------gtctcgtaca
gcgggcgcagttattagaac--aaaa-tcaat-ccggcctc---------------ggtc
ggt-tga-----ttggtg--actctgaataaccgaagcggagcgctaaggtc-tcgtac-
cggcgccagatctttcaagtgtctgacttatcagc--ttgttgcgaggttatgttcctcg
catggctgttacgggtgacggggaatcagggtccgattccggagag-ggagcctgagaaa
cggctaccacatccaaggaaggcagcaggcgcgcaaattacccactcccggcacggggag
gtagtgacgaaaaataacgatgcgagagc-t-ttta-----gcttttcgtaatcggaatg
ggtacacttt-aaatcctttaacgaggatctattggagggcaagtctggtg-ccagcagc
cgcggtaattccagctccaatagcgtatattaaagttg-ctgcggttaaaaagctcgtag
ttggatccgggtag----tcga-cgcgcggttgg-cctc---------------------
-----------------------------------------aaggctt-tactgcgtgc-
t-----------------------------------------------------------
------cggcgccactatccgg-ca-tgt-cttgcatgctctttactgagtgt-----gc
ttggcggcc-ggaacgttta-ctttgaaaaaattagagtgctt-aaagcaggca-tacag
c-----------------------------------------------------------
---------------------cttgcataat-ggtgcatgg-aataatggaataggacat
c-gg-tcc-ta-ttttgttggtttt-----------------------------------
------cggggct-cgatgtaatgattaagaggaacagac-ggggacattcgtattg-cg
gcgttaga----------------------------------------------------
------------------------------------------------------------
------------------------------------------------------------
------------------------------------------------------------
------------------------------------------------------------
------------------------------------------------------------
------------------------------------------------------------
------------------------------------------------------------
------------------------------------------------------------
------------------------------------------------------------
------------------------------------------------------------
------------------------------------------------------------
------------------------------------------------------------
------------------------------------------------------------
------------------------------------------------------------
------------------------------------------------------------
------------------------------------------------------------
------------------------------------------------------------
------------------------------------------------------------
------------------------------------------------------------
------------------------------------------------------------
------------------------------------------------------------
------------------------------------------------------------
------------------------------------------------------------
------------------------------------------------------------
------------------------------------------------------------
------------------------------------------------------------
------------------------------------------------------------
------------------------------------------------------------
------------------------------------------------------------
------------------------------------------------------------
------------------------------------------------------------
------------------------------------------------------------
------------------------------------------------------------
------------------------------
>Hex_micronyx
---------------------------------ctagatcgtatg---attacatggat-
aactgtggtaattctagagctaatacatg-caacatgcccagcc------aactagcgtg
gcgggcgcagttattagaac--aaaa-ccaat-ccggctac---------------ggtc
ggt-act-----ttggtg--actctgaataaccgaagcggagcgcaaagggc-tcgtcc-
cggcgccagatctttcaagtgtctgacttatcagc--ttgttgcgaggttatgttcctcg
catggctattacgggtgacggggtatcagggtccgataccggagag-ggagcctgagaaa
tggctaccacatccaaggaaggcagcaggcgcgcaaattacccactcccggcacggggag
gtagtgacgaaaaataacgatgcgagggc-t-taca-----gcctttcgtaatcggaatg
agtacacttt-aaatcctttaacgaggatctattggagggcaagtctggtg-ccagcagc
cgcggtaattccagctccaatagcgtatattaaagttg-ctgcggttaaaaagctcgtag
ttggatccgggtag----tcga-cgcgcggtggg-ctca---------------------
-----------------------------------------aacgctc-tactgcgtgc-
t-----------------------------------------------------------
------cggcgccactatccgg-ca-tgt-cttgcatgttcttaactgagtgt-----gc
ttggcggct-ggaacgttta-ctttgaaaaaattagagtgctt-aaagcaggca-tatgg
c-----------------------------------------------------------
---------------------cttgcataat-ggtgcatgg-aataatggaataggacat
c-gg-tcc-ta-ttttgttggtttt-----------------------------------
------cggggct-cgatgtaatgattaagaggaacagac-ggggacattcgtattg-cg
gcgttagagg--tgaaattcttgg-atcgtcgcaag-atgaactactgcgaaag---cat
tt-gtcaagaatgttttc--attaatc-aa-gaacgaaagttagaggttcgaaggcgatc
agataccgccc-tagttctaa-ccataaacgatgccaaccagcgatccgtcggtg-ttca
tt-------------------caatgactcgacgggcagc-ttccgggaaacca-aagtg
cttaggttccgggggaagtatggttgcaaagctgaaacttaaaggaa-tgacgaaaggc-
cc----------------------------------------------------------
------------------------------------------------------------
------------------------------------------------------------
------------------------------------------------------------
------------------------------------------------------------
------------------------------------------------------------
------------------------------------------------------------
------------------------------------------------------------
------------------------------------------------------------
------------------------------------------------------------
------------------------------------------------------------
------------------------------------------------------------
----------ttaagcatattactaagc-ggaggaaaagaaaccaacggggattcc-cat
agtaactgcgagtgaaat-gggaagagcccagcgctgaatccgagggtcggc--aacggc
-ctttggagctgtagcgtgaaggtggttc-taatccgtgc------ggctgg-ctggcgt
aagttctcatgagtgagactccat-gccatggagggtgcaagccccgtatcgccggcagc
ctgt-gcggatat---aaagctaccagagagtcgccttgtttgcgagtacaaggtgaagt
cggtggtaaacgccatcgaaggctaaatatgaccacgagtccgatagcgaacaagtacag
tgatggaaaattgaaaagcactttgaagagagagtgaaacagtgcgtgaaaccgctcaga
ggcaagcagttggggcctcgaaga---cagagcagtga-------attcagtc-ggtagt
cggtg-aggct------gatggga-------tgtgggaccgcaa-cgccc--tgcctgtc
ag-------------------ta----tg-tagccgctgctgatgca-cttttgctgctt
g-----tacgcctccgccgttgag-----------------------ctgcgtccgttcg
gc-tgtaatg---tggagcccagcacctt-----------cggg-------tattggtg-
ctcacgt-atggt------tcgagcgcgttcgtggttcaaccggtca-tgtcg--gcatg
tgccagg--------------g-t-aaccg----ttgggctca--gcgctctgct-----
-------------------------gtcg-----tgtagtggatgacggt-----cgc-a
ag-accggc-tctgct------------------------gccga-tggtag-a---atc
g-cgaag-gttttcaac--gtgg-cacat-t------gtagattcggaggcgagt--aga
t---ggctgcccaactaacccgtcttgaaa
>Das_improvisus
ccgcgaatggctcattaaatcagttatggttcactagatcgtata--ttttacatggat-
aactgtggtaattctagagctaatacatg-caaccagcccggct------gtcttgtaca
gcgggcgcagttattagaac--aaaa-ccaat-ccggcctc---------------ggtc
ggt-aaa-----ctggtg--actctgaataaccgaagcggagcgttaaggtt-tcatac-
ctacgccagatctttcaagtgtctgacttatcagc--ttgttgcgaggttatgttcctcg
catggctcttacgggtgacgggggatcagggttcgattccggagag-ggagcctgagaaa
cggctaccacatccaaggaaggcagcaggcgcgcaaattacccactcccggcacggggag
gtagtgacgaaaaataacgatgccagagc-g-tata----tgcttttggtaatcggaatg
ggtacacttt-aaatcctttaacgaggatctattggagggcaagtctggtg-ccagcagc
cgcggtaattccagctccaatagcgtatattaaagttg-ctgcggttaaaaagctcgtag
ttggatccgggaag----tcga-cgcgcggtgcg-cctt---------------------
-----------------------------------------acggcgc-t----------
------------------------------------------------------------
------------------------------------------------------------
------------------------------------------------------------
------------------------------------------------------------
------------------------------------------------------------
------------------------------------------------------------
------------------------------------------------------------
------------------------------------------------------------
------------------------------------------------------------
------------------------------------------------------------
------------------------------------------------------------
------------------------------------------------------------
------------------------------------------------------------
------------------------------------------------------------
------------------------------------------------------------
------------------------------------------------------------
------------------------------------------------------------
------------------------------------------------------------
------------------------------------------------------------
------------------------------------------------------------
------------------------------------------------------------
------------------------------------------------------------
------------------------------------------------------------
------------------------------------------------------------
-----------taagcatattactaagc-ggaggaaaagaaaccaacggggattcc-cat
agtaactgcgagtgaaat-gggaagagcccagcgctgaatccgaatgctggc--aacggt
-gtttggagctgtagcgtgaaggtggtaa-ttatccgtgc------ggcttg-ctggcgt
aagttcgcctgagcgcgactccat-gctaggaagggtgcaagccccgtgtcgccggcagc
ttgt-gcggattt----tacccaccatagagtcgccttgtttgcgagtacaaggtgaagt
cggtggtaaacgccatcgaaggctaaatatgaccacgagtccgatagcgaacaagtacag
tgatggaaaattgaaaagaactttgaagagagagtgaaacagtgcgtgaaaccgctcagt
ggcaagcagatggggcctcgaagg---cagagcagcga-------attcagtt-ggtagt
ccgtg-aggtgc----agccggta-------tgtgagattgcaa-aactc--tggccggc
cac------------------------tg-cagcggctgctgatgca-ctttcgttgctt
g-----tacgcccccgccgttgacgtttg------------------ttgcatccgccta
gcttgcaccg---tggagcctttgatctt-----------cgga-------tcgaggtgt
ctcacag-cgag-------tgtggcgcgcttgcccgtcaaccggtca-tgtca--gcatg
tgccagc--------------g-t-aagcg----ttgggccca--gcgctctgtc-----
-------------------------cgtg-----tgcggtggatgacggt-----ggc-a
ac-accggc-tctgcc------------------------gtgcg-cggcag-a---atc
g-cgaag-gtcttcaac--gtgg-tacat-t------gtagattcgggggtgagt--aga
c---ggctgcccatctaacccgtcttgaaa
>Din_papillifera
ccgcgaatggctcattaaatcagttatggttcactagatcgtatt--cattacatggat-
aactgtggtaattctagagctaatacatg-cactcagctcggct------gccttgtgca
gcgagcgcagttattagaac--aaaa-ccaat-ccggcctc---------------ggtc
ggt-taa-----ctggtg--actctgaataaccgaagcggagcgctaaggtc-tcgtac-
cggcgccagatctttcaagtgtctgacttatcagc--ttgtagcgaggttatgttcctcg
cttggctctcacgggtgacggggaattagggtccgattccggagag-ggagcctgagaaa
cggctaccacatccaaggaaggcagcaggcgcgcaaattacccactcccggcacggggag
gtagtgacgaaaaataacgatgcgaggac-t-ttta-----gtctttcgtaatcggaatg
ggtacacttt-aaatcctttaacgaggatctattggagggcaagtctggtg-ccagcagc
cgcggtaattccagctccaatagcgtatattaaagttg-ctgcggttaaaaagctcgtag
ttggatccgggcat----tcga-cgcgtggtgcg-cctt---------------------
-----------------------------------------acggcgt-tacttcgtgt-
t-----------------------------------------------------------
------cgtcgccactatccggcca-tgt-cttgcatgttctttagtgagcgt-----gc
ttggcgacc-gggacgttta-ctttgaaaaaattagagtgctt-aaagcaggca-tatgg
c-----------------------------------------------------------
---------------------cttgcataat-ggtgcatgg-aataatggaataggacct
c-gg-ttc-ta-ttttgttggtttt-----------------------------------
------cggaact-cgaggtaatgattaagaggaacagac-gggggcattcgtattg-cg
gcgttagagg--tgaaattcttgg-atcgtcgcaag-acgaactactgcgaaag---cat
tt-gccaagaatgttttc--attaatc-aa-gaacgaaagttagaggttcgaaggcgatc
agataccgccc-tagttctaa-ccataaacgatgccaaccagcgatccgtcggtg-ttca
tt-------------------tcatgactcgacgggcagc-ttccgggaaacca-aagtg
cttaggttccgggggaagtatggttgcaaagctgaaacttaaaggaattgacggaaggg-
caccaccagg-agtggagcctgcggcttaatttgactc-aacacgggaaaacttacccgg
cccggacactgtaagg-attgacagattgagagctctttcttgattcggtgggtggtggt
gcatggccgttcttagttggtggagcgatttgtctggttaattccgataacgaacgagac
tctagcctgctaaa-tagccaact----gatcc---------------------------
---------------------------------------gctgtgtcggttgc-------
-------------------------------------ta-aaagcttcttagagggacag
gcgacgtt-------tagtcgcacgagattgagcaataacaggtctgtgatgcccttaga
tgcccggggccgcacgcgcgctacactggttgaagcagctggc---------------at
tacgtctaggtcgaaaggcccggaaaatccgctgaaactcaaccgtgattgggattgagc
tttgtaa-ctatcgctcatgaacgaggaattcccagtaagcgcgagtcataagctcgcgt
tgattacgtccctgccctttgtacacaccgcccgtcgctactaccgattgaatgaattag
tgaggctttcggaccggacttc-gcggctttcgc-----aagatggctgcgactggctgg
gaagac------------------------------------------------------
------------------------------------------------------------
------------------------------------------------------------
------------------------------------------------------------
------------------------------------------------------------
------------------------------------------------------------
------------------------------------------------------------
------------------------------------------------------------
------------------------------------------------------------
------------------------------------------------------------
------------------------------------------------------------
------------------------------------------------------------
------------------------------------------------------------
------------------------------------------------------------
------------------------------------------------------------
------------------------------------------------------------
------------------------------------------------------------
------------------------------
>Din_sattleri
----------------------------------tagatcgtatt--cattacatggat-
aactgtggtaattctagagctaatacatg-cactcagctcggct------gccttgtgca
gcgagcgcagttattagaac--aaaa-ccaat-ccggcctca-------------cggtc
ggt-aaa----cttggtg--actctgaataaccgaagcggagcgctaaggtc-tcgtac-
cggcgccagatctttcaagtgtctgacttatcagc--ttgtagcgaggttatgttcctcg
cttggctctcacgggtgacggggaattagggtccgattccggagag-ggagcctgagaaa
cggctaccacatccaaggaaggcagcaggcgcgcaaattacccactcccggcacggggag
gtagtgacgaaaaataacgatgcgaggac-t-ttat-----gtctttcgtaatcggaatg
ggtacacttt-aaatcctttaacgaggatctattggagggcaagtctggtg-ccagcagc
cgcggtaattccagctccaatagcgtatattaaagttg-ctgcggttaaaaagctcgtag
ttggatccgggccg---ttcga-cgcgcggtgcg-cctt---------------------
-----------------------------------------acggcgtctactgcgtgt-
t-----------------------------------------------------------
------cgtcgccacacaccggcca-tgt-cttgcatgttcttcactgagcgt-----gc
ttggcgacc-gggacgttta-ctttgaaaaaattagagtgctt-aaagcaggca-tatgg
c-----------------------------------------------------------
---------------------cttgcataat-ggtgcatgg-aataatggaataggacct
c-gg-ttc-ta-ttttgttggtttt-----------------------------------
------cggagct-cgaggtaatgattaagaggaacagac-gggggcattcgtattg-cg
gcgttagagg--tgaaattcttgg-atcgtcgcaag-acgaactactgcgaaag---cat
tt-gccaagaatgttttc--attaatc-aa-gaacgaaagttagaggttcgaaggcgatc
agataccgccc-tagttctaa-ccataaacgatgccaaccagcgatccgtcggtg-ttca
tt-------------------tcatgactcgacgggcagc-ttccgggaaacca-aagtg
cttaggttccgggggaagtatggttgcaaagctgaaactaaaggaa--tgacgaaagg--
------------------------------------------------------------
------------------------------------------------------------
------------------------------------------------------------
------------------------------------------------------------
------------------------------------------------------------
------------------------------------------------------------
------------------------------------------------------------
------------------------------------------------------------
------------------------------------------------------------
------------------------------------------------------------
------------------------------------------------------------
------------------------------------------------------------
----------ttaagcatattactaagc-ggaggaaaagaaaccaacggggattcc-cat
agtaactgcgagtgaaat-gggaagagcccatcgctgaatccgactgctggc--aacggt
-ggtcggagctgtagcgtgaagctggtta-ttatccactt------gacgtg-ctagtgt
aagttctcctgagtgagactccat-gctaggaagggtgcaagccccgtgtcacgagccgt
ctaa-gtggatac----aagctagcgaagagtcgccttgtttgcgagtacaaggtgaagt
cggtggtaaacgccatcgaaggctaaatatgaccacgagtccgatagcgaacaagtacag
tgatggaaaattgaaaagaactttgaagagagagtgaaacagtgcgtgaaaccgctcaga
ggcaagcagatggggcctcgaagg---cagagcagcga-------attcagtt-ggtagt
ccgtg-gcggt-----ggctggta-------tgtgagattgcaa-aactc--tggctggt
tag-----------------ctt----ag-ctgcggctgctgatgca-ctttcgttgttc
g-----tacgcctccgccgttgac-----------------------cggcatccgcctg
gcttgcgccg---tggagcctttctcccctt-aa------aagg-------agtcggtgt
ctcactg-caggc------tgtggcgcgtttgctggtcaaccggtca-agtca--gcatg
tgccagc--------------g-t-aagcg----ttgggtccg--gcgctcttgtc----
-------------------------gcgg-----cacagtggatgacgaa-----cgc-a
ag-ttcggc-tctgct------------------------gtacg-tggcgg-a---atc
g-ctaag-gctttcaac--gtgg-ctaca-t------gtagattcggaggtgagt--aga
c---g-------------------------
>Ere_alicatai
---------------taaatcagttatggttcactagatcgtata--ttttacatggat-
aactgtggtaattctagagctaatacatg-caaccagcccggct------gccttgtgca
gcgggcgcagttattagatt--aaaa-ccaat-ccggcctc---------------ggtc
ggt-tga-----atggtg--actctgaataaccgaagcggagcgctaaggtc-tcgtac-
cggcgccagatctttcaagtgtctgacttatcagc--ttgtagcgaggttatgttcctcg
cttggctctcacgggtgacgggggatcagggttcgattccggagag-ggagcctgagaaa
cggctaccacatccaaggaaggcagcaggcgcgcaaattacccactcccggcacggggag
gtagtgacgaaaaataacgatgcgagagc-g-ttta----tgcttttcgtaatcggaatg
ggtacacttt-aaatcctttaacgaggatctattggagggcaagtctggtg-ccagcagc
cgcggtaattccagctccaatagcgtatattaaagttg-ctgcggttaaaaagctcgtag
ttggatccgggcag----tcga-cgcgcggtgcg-cctt---------------------
-----------------------------------------acggcgt-tactgcgtgct
t-----------------------------------------------------------
------cggcgccactatccggcca-tgt-cttccatgttctttattgagcgt-----gg
ttggcgacc-gggacgttta-ctttgaaaaaattagagtgctt-aaagcaggca-tatgg
t-----------------------------------------------------------
---------------------cttgcataat-ggtgcatgg-aataatggaataggacct
c-gg-ttc-ta-ttttgttggtttt-----------------------------------
------cggagct-cgaggtaatgattaagaggaacagac-gggggcatt----------
------------------------------------------------------------
------------------------------------------------------------
------------------------------------------------------------
------------------------------------------------------------
------------------------------------------------------------
------------------------------------------------------------
------------------------------------------------------------
------------------------------------------------------------
------------------------------------------------------------
------------------------------------------------------------
------------------------------------------------------------
------------------------------------------------------------
------------------------------------------------------------
------------------------------------------------------------
------------------------------------------------------------
------------------------------------------------------------
------------------------------------------------------------
------------------------------------------------------------
------------------------------------------------------------
------------------------------------------------------------
------------------------------------------------------------
------------------------------------------------------------
------------------------------------------------------------
------------------------------------------------------------
------------------------------------------------------------
------------------------------------------------------------
------------------------------------------------------------
------------------------------------------------------------
------------------------------------------------------------
------------------------------------------------------------
------------------------------------------------------------
------------------------------------------------------------
------------------------------------------------------------
------------------------------------------------------------
------------------------------
>Ere_sp_nov
----------------------------------tagatcgtata--ttttacatggat-
aactgtggtaattctagagctaatacatg-caacc-gcccggct------gccttgtgca
gcgggcgcagttattagaac--aaaa-ccaat-ccggcctc---------------ggtc
ggt-tga-----atggtg--actctgaataaccgaagcggagcgctaaggtc-tcgtac-
cggcgccagatctttcaagtgtctgacttatcagc--ttgtagcgaggttatgttcctcg
cttggctctcacgggtgacggggaatcagggtccgattccggagag-ggagcctgagaaa
cggctaccacatccaaggaaggcagcaggcgcgcaaattacccactcccggcacggggag
gtagtgacgaaaaataacgatgcgagagc-g-ttaa----tgcttttcgtaatcggaatg
ggtacacttt-aaatcctttaacgaggatctattggagggcaagtctggtg-ccagcagc
cgcggtaattccagctccaatagcgtatattaaagttg-ctgcggttaaaaagctcgtag
ttggatccgggcag----tcga-cgcgcggtgcg-cctt---------------------
-----------------------------------------acggcgt-tactgcgtgct
t-----------------------------------------------------------
------cggcgccactatccggcca-tgt-cttccatgttctttattgagcgt-----gg
ttggcgacc-gggacgttta-ctttgaaaaaattagagtgctt-aaagcaggca-tatgg
t-----------------------------------------------------------
---------------------cttgcataat-ggtgcatgg-aataatggaataggacct
c-gg-ttc-ta-ttttgttggtttt-----------------------------------
------cggagct-cgaggtaatgattaagaggaacagac-gggggcattcgtattg-cg
gcgttagagg--tgaaattcttgg-atcgtcgcaag-acgaactactgcgaaag---cat
tt-gccaagaatgttttc--attaatc-aa-gaacgaaagttagaggttcgaaggcgatc
agataccgccc-tagttctaa-ccataaacgatgccaaccagcgatccgtcggtg-ttca
tt-------------------taatgactcgacgggcagc-ttccgggaaacca-aagtg
cttaggttccgggggaagtatggttgcaaagctgaaactaaaggaa--tgacgaaa----
------------------------------------------------------------
------------------------------------------------------------
------------------------------------------------------------
------------------------------------------------------------
------------------------------------------------------------
------------------------------------------------------------
------------------------------------------------------------
------------------------------------------------------------
------------------------------------------------------------
------------------------------------------------------------
------------------------------------------------------------
------------------------------------------------------------
----------ttaagcatattactaagc-ggaggaaaagaaaccaacggggattcc-cat
agtaactgcgagtgaaat-gggaagagcccagcgctgaatccgactgctggc--aacggt
-ggttggagctgtagcgtgaaggtggtca-ttatccgtgc------ggcttg-ctggcgt
aagttctcctgagtgaggctccat-gctaggaagggtgcaagccccgtgtcgcgggcagc
ttgt-gcggatat----aagctaccgtagagtcgccttgtttgcgagtacaaggtgaagt
cggtggtaaacgccatcgaaggctaaatatgaccacgagtccgatagcgaacaagtacag
tgatggaaaattgaaaagaactttgaagagagagtgaaacagtgcgtgaaaccgctcaga
ggcaagcagatggggcctcgaagg---cagagcagcga-------attcagtt-ggtagt
ccgtg-aggtg-----tgccggta-------tgtgagattgcaa-aactc--tggccggc
cac------------------------tg-cagcggctgctgatgca-ctttcgttgctt
g-----tacgcccccgccgttgacgtttg------------------ttgcatccgccta
gcctgcatcg---cggagcctttgtcctt-----------cggg-------actcggtgt
ctcgcag-cggg-------tgtggcgcgtttgcccgtcaaccggtca-tgtct-------
---------------------------gcg----ttgggttca--gtgctctatcc----
-------------------------gcgg-----cgcggtggatgacggt-----cgc-a
ag-accggc-tctgcc------------------------gcacg-tggtgg-a---atc
g-cgaag-gctttcagc--gtag----------------gcgctcgggggtgagt--aga
c---ggctgcccatctaacccgtcttgaaa
>Fra_verrucosus
ccgcgaatggctcattaaatcagttatggttcactagatcgtata--ttctacatggat-
aactgtggtaattctagagctaatacatg-caaccagcccggct------gcctcgtgca
gcgggcgcagttattagaac--aaaa-ccaat-ccggccttc-------------gggtc
ggt-taa-----ctggtg--actctgaataaccgaagcggagcgctaaggtc-tcgtac-
cggcgccagatctttcaagtgtctgacttatcagc--ttgtagcgaggttatgctcctcg
cttggcgctcacgggtgacggggaatcagggtccgattccggagag-ggagcctgagaaa
cggctaccacatccaaggaaggcagcaggcgcgcaaattatccactcccggcacggggag
atagtgacgaaaaataacgatgccagagt-c-aatg-----acttttggtaatcggaatg
ggtacacttt-aaatcctttaacgaggatctattggagggcaagtctggtg-ccagcagc
cgcggtaattccagctccaatagcgtatatt-aagttg-ctgcggttaaaaagctcgtag
ttggatccgggcag----tcga-cgcggggtgtg-cctt---------------------
-----------------------------------------agggtgc-tacttcgtgct
t-----------------------------------------------------------
------cggcgccactatccggtta-tgt-cttgcatgttcttcactgagcgt-----gc
ttggctgcc-gggactttta-ctttgaaaaaattagagtgctt-aaagcaggca-tatgg
c-----------------------------------------------------------
---------------------cttgcataat-ggtgcatggaaataatagaataggacct
c-gg-ttc-ta-ttttgttggtttt-----------------------------------
------cggagct-cgaggtaatgattaagaggaacagacggggggcattcgtattgccg
gcgttagagg--tgaaattcttgg-atcgtcgcaag-acgaactactgcggaaaggccat
tt-gccaagaatgttttc--attaatc-aa-gaacgaaagttagaggttcgaaggcgatc
agataccgccc-tagttctaa-ccataaacgatgccaaccagcgatccgtcggtg-ttca
tt-------------------caatgactcgacgggcagc-ttccgagaaatca-aagtc
tttaggttccgggggaagtatggttgcaaagctgaaacttaaaggaattgacggaaggg-
caccaccagg-agtggagcctgcggcttaatttgactcaaacacgggaaaacttacccgg
cccggacactgtaagg-attgacagattgagagctctttcttgattcggtgggtggtggt
gcatggccgttcttagttggtggagcgatttgtctggttaattccgataacgaacgagac
tctagcctgctaaa-tagccaact----gatcc---------------------------
---------------------------------------gcagcgtcggttgc-------
-------------------------------------ta-taagcttcttagagggacag
gcgacgtt-------tagtcgcacgagattgagcaataacaggtctgtgatgcccttaga
tgcccggggccgcacgcgcgctacactggctaaagcagctggc---------------at
tacgtctaggtcgaaaggcccggaaaatccgctgaaacttagccgtgattgggattgagc
tttgtaa-ctatcgctcatgaacgaggaattcccagtaagcgcgagtcataagctcgcgt
tgattacgtccctgccctttgtacacaccgcccgtcgctactaccgattgaatgaattag
tgaggacattggaccggacatc-gcggctatcgc-----aagatggctgcggctggctgg
aaagac----ttaagcatattactaagc-ggaggaaaagaaaccaacggggatgcc-tat
agtaactgcgagtgaaat-aggca-agcccagcgctgaatccgactgctggc--aacggt
-ggttggagttgtagcgtgaaggtggtca-tgatccgcgc------ggctgg-ctggcgt
aagttctcctgagtgaggctccat-gctaggaagggtgcaagccccgtgtcgcgggcagc
ttgc-gcggattt----cgattaccagagagtcgccttgtttgcgagtacaaggtgaagt
cggtggtaaacgccatcgaaggctaaatatgaccacgagtccgatagcgaacaagtacag
tgatggaaaattgaaaagaactttgaagagagagtgaaacagtgcgtgaaaccgctcaga
ggcaagcagatggggcctcgaagg---cagagcagcga-------attcagtc-ggtgac
ttgta-gcgct-----ggccggtc--------gtgagattgcaa-aactc--tggccggt
cgg------------------gc----ag-ttgcggtcgccgatgca-ctttcgctgttt
g-----tacgcctccgccgttgacgtttgt----------------ttagcatccgctta
gccggc-atg---cggagcctttctcctgc---a------aggg-------agaaggtgt
ctcgcgg-ctggt------agtggcgcgtttgcccgtcaaccggtca-tgttga-gtgtg
tgccagc--------------g-t-aagcg----ttggaacct--gtgctctggct----
-------------------------gcgg-----tgcagtgggtgacgat-----cgc-a
agattcggc-cctgct------------------------gtccg-tggtag-a---atc
g-caaag-ttcttcaac--gtgg-cacat-t------accgattcggaggtgagt--aga
c---ggctgcccatctaacccgtcttgaaa
>Iso_arbiter
-----------------------------------------tata--ttctacatggat-
aactgtggtaattctagagctaatacatg-caaccagcccggct------gcctcgtgca
gcgggcgcagttattagaac--aaaa-ccaat-ccggccttc-------------gggtc
ggt-tta-----ctggtg--actctgaataaccgaagcggagcgctaaggtc-tcgtac-
cggcgccagatctttcaagtgtctgacttatcagc--ttgtagcgaggttatgttcctcg
cttggctctcacgggtgacggggaatcagggtccgattccggagag-ggagcctgagaaa
cggctaccacatccaaggaaggcagcaggcgcgcaaattatccactcccggcacggggag
atagtgacgaaaaataacgatgccagagt-c-attg-----acttttggtaatcggaatg
ggtacacttt-aaatcctttaacgaggatctattggagggcaagtctggtg-ccagcagc
cgcggtaattccagctccaatagcgtatattaaagttg-ctgcggttaaaaagctcgta-
ttggatccgggcag----tcga-cgcgcggtgcg-cctt---------------------
-----------------------------------------acggtgt-tactgcgtgct
t-----------------------------------------------------------
------cggcgccactatccggcca-tgt-cttgcatgtactttactgtacgt-----gc
ttggcgacc-gggacgttta-ctttgaaaaaattagagtgctt-aaagcaggca-tatgg
c-----------------------------------------------------------
---------------------cttgaataat-ggtgcatgg-aataatggaataggacct
c-gg-ttc-ta-ttttgttggtttt-----------------------------------
------cggagct-cgag------------------------------------------
------------------------------------------------------------
------------------------------------------------------------
------------------------------------------------------------
------------------------------------------------------------
------------------------------------------------------------
------------------------------------------------------------
------------------------------------------------------------
------------------------------------------------------------
------------------------------------------------------------
------------------------------------------------------------
------------------------------------------------------------
------------------------------------------------------------
------------------------------------------------------------
------------------------------------------------------------
------------------------------------------------------------
------------------------------------------------------------
------------------------------------------------------------
------------------------------------------------------------
------------------------------------------------------------
------------------------------------------------------------
------------------------------------------------------------
------------------------------------------------------------
------------------------------------------------------------
------------------------------------------------------------
------------------------------------------------------------
------------------------------------------------------------
------------------------------------------------------------
------------------------------------------------------------
------------------------------------------------------------
------------------------------------------------------------
------------------------------------------------------------
------------------------------------------------------------
------------------------------------------------------------
------------------------------------------------------------
------------------------------
>Iso_prosostomus
ccgcgaatggctcattaaatcagttatggttcactagatcgtata--ttctacatggat-
aactgtggtaattctagagctaatacatg-caaccagcccggct------gcctcgtgca
gcgggcgcagttattagaac--aaaa-ccaat-ccggccttc-------------gggtc
ggt-taa-----ctggtg--actctgaataaccgaagcggagcgctaaggtc-tcgtac-
cggcgccagatctttcaagtgtctgacttatcagc--ttgtagcgaggttatgttcctcg
cttggctctcacgggtgacggggaatcagggtccgattccggagag-ggagcctgagaaa
cggctaccacatccaaggaaggcagcaggcgcgcaaattatccactcccggcacggggag
atagtgacgaaaaataacgatgccagagt-c-tatg-----acttttggtaatcggaatg
ggtacacttt-aaatcctttaacgaggatctattggagggcaagtctggtg-ccagcagc
cgcggtaattccagctccaatagcgtatattaaagttg-ctgcggttaaaaagctcgtag
ttggatccgggcag----tcga-cgcgcggtgtg-cctt---------------------
-----------------------------------------acggtgc-tactgcgtgct
t-----------------------------------------------------------
------cggcgccactatccggcca-tgt-cttgcatgtactttactgtgcgt-----gt
ttggcgacc-gggacgttta-ctttgaaaaaattagagtgctt-aaagcaggca-tatgg
c-----------------------------------------------------------
---------------------cttgcataat-ggtgcatgg-aataatggaataggacct
c-gg-ttc-ta-ttttgttggtttt-----------------------------------
------cggagct-cgaggtaatgattaagaggaacagac-gggggcattcgtattg-cg
gcgttagagg--tgaaattcttgg-atcgtcgcaag-acgaactactgcgaagg---cat
tt-gccaagaatgttttc--attaatc-aa-gaacgaaagttagaggttcgaaggcgatc
agataccgccc-tagttctaa-ccataaacgatgccaaccagcgatccgtcggtg-ttca
tt-------------------caatgactcgacgggcagc-ttccgagaaatca-aagtc
tttaggttccgggggaagtatggttgcaaagctgaaacttaaaggaattgacggaaggg-
caccaccagg-agtggagcctgcggcttaatttgactc-aacacgggaaaacttacccgg
cccggacactgtaagg-attgacagattgagagctctttcttgattcggtgggtggtggt
gcatggccgttcttagttggtggagcgatttgtctggttaattccgataacgaacgagac
tctagcctgctaaa-tagccaact----gatcc---------------------------
---------------------------------------gcagcgtcggttgc-------
-------------------------------------ta-taagcttcttagagggacag
gcgacgtt-------tagtcgcacgagattgagcaataacaggtctgtgatgcccttaga
tgcccggggccgcacgcgcgctacactggctaaagcagctggc---------------at
tacgtctaggtcgaaaggcccggaaaatccgctgaaacttagccgtgattgggattgagc
tttgtaa-ctatcgctcatgaacgaggaattcccagtaagcgcgagtcataagctcgcgt
tgattacgtccctgccctttgtacacaccgcccgtcgctactaccgattgaatgaattag
tgaggacattggaccggacatc-gcggctgtcgc-----aagacggctgcggctggctgg
gaagac------------------------------------------------------
------------------------------------------------------------
------------------------------------------------------------
------------------------------------------------------------
------------------------------------------------------------
------------------------------------------------------------
------------------------------------------------------------
------------------------------------------------------------
------------------------------------------------------------
------------------------------------------------------------
------------------------------------------------------------
------------------------------------------------------------
------------------------------------------------------------
------------------------------------------------------------
------------------------------------------------------------
------------------------------------------------------------
------------------------------------------------------------
------------------------------
>Urs_lunulatus
---------------------------------ctagatcgtata--ttttacatggat-
aactgtggtaattctagagctaatacatg-caacc-gctt-gct------tccttgtgtc
gcaagcgcagttattagaac--aaaa-ccaat-ccggcctc---------------ggtc
ggt-tta-----ctggtg--actctgaataaccgaagcggagcgctaaggtc-tcgtac-
cggcgccagatctttcaagtgtctgacttatcagc--ttgtagcgaggttatgttcctcg
cttggcgctcacgggtgacggggaatcagggtccgattccggagag-ggagcctgagaaa
cggctaccacatccaaggaaggcagcaggcgcgcaaattacccactcccggcacggggag
gtagtgacgaaaaataacgatgcgagagc-g-ttta----tgcttttcgtaatcggaatg
ggtacacttt-aaatcctttaacgaggatctattggagggcaagtctggtg-ccagcagc
cgcggtaattccagctccaatagcgtatattaaagttg-ctgcggttaaaaagctcgtag
ttggatccgggcag----tcga-cgcgtggtgcg--gtt---------------------
-----------------------------------------acgtcgc-tactacgtgct
t-----------------------------------------------------------
------cggcgccactatccggcca-tgt-cttgcatgttctttattgagcgt-----gc
ttggcgacc-gggacgttta-ctttgaaaaaattagagtgctt-aaagcaggca-tatgg
t-----------------------------------------------------------
---------------------cttgcataat-ggtgcatgg-aataatggaataggacct
c-gg-ttc-ta-ttttgttggtttt-----------------------------------
------cggagct-cgaggtaatgattaagaggaacagac-gggggcattcgtattg-cg
gcgttagagg--tgaaattcttgg-atcgtcgcaag-acgaactactgcgaagg---cat
tt-gccaagaatgttttc--attaatc-aa-gaacgaaagttagaggttcgaaggcgatc
agataccgccc-tagttctaa-ccataaacgatgccaaccagcgatccgtcggtg-ttca
tt-------------------caatgactcgacgggcagc-ttccgggaaacca-aagtg
cttaggttccgggggaagtatggttgcaaagctgaaactaaaggaa--tgacgaaaggc-
------------------------------------------------------------
------------------------------------------------------------
------------------------------------------------------------
------------------------------------------------------------
------------------------------------------------------------
------------------------------------------------------------
------------------------------------------------------------
------------------------------------------------------------
------------------------------------------------------------
------------------------------------------------------------
------------------------------------------------------------
------------------------------------------------------------
----------ttaagcatattactaagc-ggaggaaaagaaaccaacggggattcc-cat
agtaactgcgagtgaaat-gggaagagcccagcgctgaatccgagtcctggc--aacggg
-gtttggagctgtagcgtgaaggtagtta-ttatccgcgc------ggcttg-ctggcgt
aagttctcctgagtgaggctccat-gctaggaagggtgcaagccccgtgtcgcgagcagc
ttgt-gcggatat----atattaccagagagtcgccttgtttgcgagtacaaggtgaagt
cggtggtaaacgccatcgaaggctaaatatgaccacgagtccgatagcgaacaagtacag
tgatggaaaattgaaaagaactttgaagagagagtgaaacagtgcgtgaaaccgctcaga
ggcaagcagatggggcctcgaagg---caaagcagcga-------attcagtt-ggtagt
ccgtg-gcggt-----ggctggca-------tgtgagattgcaa-aactc--tggctggt
ca-------------------ta----cg-tagcggctgctgatgca-ctttcgttgctt
g-----tacgcccccgccgttaact----------------------gtgcatccgccta
gcctgcaccg---tggagcctttgtccctc---a------cggg-------actcggtgt
ctcacag-cgggt-----gttcggcgcgcttgtcggttaaccggtca-tgtca--gcatg
taccagc--------------g-t-aagcg----ttgggtcca--gtgctctgtc-----
-------------------------tgcg-----ggcggtggatgacgga-----cgc-a
ag-tccggc-tctgcc------------------------gttcg-tggcgg-a---atc
g-cgaag-actttcaac--gtgg-taca--t------gtagattcgggggtgagt--aga
c---ggctgcccatctaacccgtcttgaaa
>Urs_pappi
---------------------------------ctagatcgtata--ttttacatggat-
aactgtggtaattctagagctaatacatg-caatcagctc-gct------gccttgtgca
gcgagcgcagttattagaat--aaaa-ccaat-ccggcctc---------------ggtc
ggt-ata-----ctggtg--actctgaataaccgaagcggagcgctaaggtc-tcgtac-
cggcgccagatctttcaagtgtctgacttatcagc--ttgtagcgaggttatgttcctcg
cttggctatcacgggtgacggggaatcagggtccgattccggagag-ggagcctgagaaa
cggctaccacatccaaggaaggcagcaggcgcgcaaattacccactcccggcacggggag
gtagtgacgaaaaataacgatgcgagagc-g-tatt----tgcttttcgtaatcggaatg
ggtacacttt-aaatcctttaacgaggatctattggagggcaagtctggtg-ccagcagc
cgcggtaattccagctccaatagcgtatattaaagttg-ctgcggttaaaaagctcgtag
ttggatccgggcag----tcga-cgcgaggtgcg-gctt---------------------
-----------------------------------------acgtcgc-tacttcgcgct
t-----------------------------------------------------------
------cggcgccactatccggcca-tgt-cttgcatgctctttactgagcgt-----gc
ttggcgacc-gggacgttta-ctttgaaaaaattagagtgctt-aaagcaggca-tatgg
c-----------------------------------------------------------
---------------------cttgcataat-ggtgcatgg-aataatggaataggacct
c-gg-ttc-ta-ttttgttggtttt-----------------------------------
------cggaact-cgaggtaatgattaagaggaacagac-gggggcattcgtattg-cg
gcgttagagg--tgaaattcttgg-atcgtcgcaag-acgaactactgcgaaag---cat
tt-gccaagaatgttttc--attaatc-aa-gaacgaaagttagaggttcgaaggcgatc
agataccgccc-tagttctaa-ccataaacgatgccaaccagcgatccgtcggtg-ttca
tt-------------------caatgactcgacgggcagc-ttccgggaaacca-aagtg
cttaggttccgggggaagtatggttgcaaagctgaaactaaaggaa--tgacgaaag---
------------------------------------------------------------
------------------------------------------------------------
------------------------------------------------------------
------------------------------------------------------------
------------------------------------------------------------
------------------------------------------------------------
------------------------------------------------------------
------------------------------------------------------------
------------------------------------------------------------
------------------------------------------------------------
------------------------------------------------------------
------------------------------------------------------------
----------ttaagcatattactaagc-ggaggaaaagaaaccaacggggattcc-cat
agtaactgcgagtgaaat-gggaagagcccagcgctgaatccgagtcctggc--aacggg
-gtttggagctgtagcgtgaaggtagtta-ttatccgcgc------ggcttg-ctggcgt
aagttctcctgagtgaggctccat-gctaggaagggtgcaagccccgtgtcgcgagcagc
ttgt-gcggatat----atattaccagagagtcgccttgtttgcgagtacaaggtgaagt
cggtggtaaacgccatcgaaggctaaatatgaccacgagtccgatagcgaacaagtacag
tgatggaaaattgaaaagaactttgaagagagagtgaaacagtgcgtgaaaccgctcaga
ggcaagcagatggggcctcgaagg---caaagcagcga-------attcagtt-ggtagt
ccgtg-gcggt-----ggctggca-------tgtgagattgcaa-aactc--tggctggt
ca-------------------ta----cg-tagcggctgctgatgca-ctttcgttgctt
g-----tacgcccccgccgttaact----------------------gtgcatccgccta
gcctgcaccg---tggagcctttgtccctc---a------cggg-------actcggtgt
ctcacag-cgggt-----gttcggcgcgcttgtcggttaaccggtca-tgtca--gcatg
taccagc--------------g-t-aagcg----ttgggtcca--gtgctctgtc-----
-------------------------tgcg-----ggcggtggatgacgga-----cgc-a
ag-tccggc-tctgcc------------------------gttcg-tggcgg-a---atc
g-cgaag-actttcaac--gtgg-tacat-t------gtagattcgggggtgagt--aga
c---ggctgcccatctaacccgtcttgaaa
>Rjd_frigidus
ccgcgaatggctcattaaatcagttatggttcactagatcgtatt--ccttacatggat-
aactgtggtaattctagagctaatacatg-caatcagctc-gtt------gcctcgtgca
gcgagcgcagttattagaat--aaaa-ccaat-ccggcctc---------------ggtc
ggt-tta-----atggtg--actctgaataaccgaagcggagcgctaaggtc-tcgtac-
cggcgccagatctttcaagtgtctgacttatcaac--ttgttgcgaggttatgttcctcg
catggtgtttacgggtgacggggaatcagggtccgattccggagag-ggagcctgagaaa
cggctaccacatccaaggaaggcagcaggcgcgcaaattacccactcccggcacggggag
gtagtgacgaaaaataacgatgcgagagc-t-ttta-----gcttttcgtaatcggaatg
ggtacacttt-aaatcctttaacgaggatctattggagggcaagtctggtg-ccagcagc
cgcggtaattccagctccaatagcgtatattaaagttg-ctgcggttaaaaagctcgtag
ttggatccgggcag----tcga-cgcgcggtgct-ccta---------------------
-----------------------------------------acggagt-tactgtgtgc-
t-----------------------------------------------------------
------cggcgccactatccggcca-tgt-cttgcatgttctttattgagcgt-----gc
ttggcgacc-gggacgttta-ctttgaaaaaattagagtgctt-aaagcaggca-tatag
c-----------------------------------------------------------
---------------------cttgcataat-ggtgcatgg-aataatggaataggacct
c-gg-ttc-ta-ttttgttggttta-----------------------------------
------cggagct-cgaggtaatgattaagaggaacagac-ggggacattcgtattg-cg
gcgttagagg--tgaaattcttgg-atcgtcgcaag-acgaactactgcgaaag---cat
tt-gtcaagaatgttttc--attaatc-aa-gaacgaaagttagaggttcgaaggcgatc
agataccgccc-tagttctaa-ccataaacgatgccaaccagcgatccgtcggtg-ttca
tt-------------------taatgactcgacgggcagc-ttccgggaaacca-aagtg
cttaggttccgggggaagtatgg-tgcaaagct---------------------------
------------------------------------------------------------
------------------------------------------------------------
------------------------------------------------------------
------------------------------------------------------------
------------------------------------------------------------
------------------------------------------------------------
------------------------------------------------------------
------------------------------------------------------------
------------------------------------------------------------
------------------------------------------------------------
------------------------------------------------------------
------------------------------------------------------------
--------------------tactaagc-ggaggaaa--gaaccaacggggattcc-cat
agtaactgcgagtg-aat-gggaagagcccagcgctgaatccgaatgctggc--aacggt
-gtttggaactgtagcgtgaaggtggtct-taatccgtgc------ggctgg-ctagcgt
aagttctcctgagtgaggctccat-gctaggaagggtgcaagccccgtatcgccggcagc
ctgt-gcggatgttgaagatctaccagagagtcgccttgtttgcgagtacaaggtgaagt
cggtggtaaacgccatcgaaggctaaatatgaccacgagtccgatagcgaacaagtacag
tgatggaaaattgaaaagaactttgaagagagagtgaaacagtgcgtgaaaccgctcaga
ggcaagcagatggggcctcgaagg---cagagcgagga-------attcagtt-ggtagt
ccgtcagcggt-----ggttggga-------tgtgagattgcaa-aactc--tgcctggc
ca-------------------tg----cg-cagcggctgctaatgca-ctttcctcgctt
g-----tacgcccccgccgttgacgct--------------------tagcatccgcctg
gcttgcaccg---tggagcacttctcttt-----------cggg-------agtcgttgt
ctcacag-cgagt------tttggcgcgtttgttcgtcaaccggtca-ggtca--gcatg
taccagc--------------g-t-aagcg----ttgggctca--gcgctctgct-----
-------------------------gcgg-----cgtagtggatgacgga-----tgc-a
aa-tccggc-tctgct------------------------gcacg-cggtag-a---atc
g-cgaag-gttttcaac--gtgg-tacat-t------gtagatc----------------
------------------------------
>Ado_cf_granulatus
------------------------------------------------ttttaccggat-
aactgtggt-attctagagctaatacgtg-caacccgctc-act------tccttgtgga
gcgagcgcagttattagaac--aaaa-ccaat-ccggctctc-------------gggtc
ggtaaaa-----ttggtg--actctgaataaccgaagcggagcgc-atggtc-tcgtac-
cggcgccagatctttcaagtgtctgacttatcagc--ttgttgttaggttatgttcctaa
caaggcttttacgggtaacggggtatcagggtccgataccggagag-ggagcctgagaaa
cggctaccacatccaaggaaggcagcaggcgcgcaaattacccactcccggcacggggag
gtagtgacgaaaaataacgatgcgagagc-t-ctaa-----gctcctcgtaatcggaatg
ggtacacttt-aaatcctttaacgaggatctattggagggcaagtcttgtg-ccagcagc
cgcggtaattccagctccaatagcgtatattaaagttg-ctgcggttaaaaagctcgtag
ttggatctgggtag---ctgga-tagatggtatg-cttt---------------------
-----------------------------------------actgtgt-tactgtctgt-
t-----------------------------------------------------------
------tggcgccacaagccggcca-tgt-cttgcatgctcttcactgggtgt-----gc
ttggcgacc-ggaacgttta-ctttgaaaaaattagagtgctc-aaagcaggcg-tacgg
c-----------------------------------------------------------
---------------------cttgcataat-ggtgcatgg-aataatggaacaggacct
c-gg-ttc-ta-ttttgttggtttt-----------------------------------
------cggaact-cgaggtaatgattaagaggaacagac-gggggcattcgtattg-cg
gcgttagagg--tgaaattcttgg-atcgtcgcaag-acgaactactgcgaaag---cat
tt-gccaagaatgttttc--attaatc-aa-gaacgaaagttagaggttcgaaggcgatc
agataccgccc-tagttctaa-ccataaacgatgccaaccagcgatccgtcggtg-tttt
tt-------------------tgatgactcgacgggcagc-ttccgggaaacca-aagtg
cttaggttccgggggaagtatg--------------------------------------
------------------------------------------------------------
------------------------------------------------------------
------------------------------------------------------------
------------------------------------------------------------
------------------------------------------------------------
------------------------------------------------------------
------------------------------------------------------------
------------------------------------------------------------
------------------------------------------------------------
------------------------------------------------------------
------------------------------------------------------------
------------------------------------------------------------
--------------------tactaagc-ggaggaaaagaaaccaacggggattcc-cat
agtaactgcgagtgaaag-gggaacagcccagcgccgaatcatgttgctggc--aacggt
-gacaggaactgtggcgtgaagaaggcca-atactggtgt------ggcttg-cctacgt
aagttctcctgagtgagactccat-cccacggagggtgcaaggcccgtatcgtgggcagc
tgat-gccagtgt----aaaccttcggagagtcgccttgtttgcgagtacaaggtgaagt
cggtggtaaactccatcgaaggctaaatatgaccacgagtccgatagcgaacaagtaccg
tgagggaaaattgaaaagcactttgaagagagagcgaaacagtgcgtgaaaccgctcaga
ggcaagcagatggggcctcgaagg---caaagcagcga-------attcagct-ggtggt
ccgta-tggcc-----ggtcagta-------tttgagatcgcaa-gactc--tggctggc
tgt------------------gt----ct-gtgcggctactagtgca-ctttcgttgctt
g-----tacgccaccgccgttgagc----------------------gagcgtccgccga
gtctgt-aag---tgaagccttactccttc---a------cggg-------agtaggtg-
cttactg-ctaac------ttgtgcgcgttcgcgcctcaaccggtca-tgtca--gcgtg
tgccagc--------------t-t-tagcg----ttgggtcag-tgtgctccgatt----
-------------------------ggat-----gtcgttggaaaacga-------gc-t
tg-ctcggc-tcctcg------------------------acgtt-cggtgg-a---ctc
gctgctg-actttcaac--gtcggcacat-t------gtagattcggtggcgagt--aga
t---ggctgcctatctaaacc---------
>Ado_granulatus
---------------taaatcagttatggttcactagatcgtaca--gtttacacggat-
aactgtggtaattctagagctaatacgtg-caaccagctt-act------tccttgtgga
gcgagcgcagttattagaac--aaaa-ccaat-ccggctctc-------------gggtc
ggtaaaa-----ttggtg--actctgaataaccgaagcggagcgc-atggtc-tcgtac-
cggcgccagatctttcaagtgtctgacttatcagc--ttgttgttaggttatgttcctaa
caaggcttcaacgggtaacggggtatcagggtccgataccggagag-ggagcctgagaaa
cggctaccacatccaaggaaggcagcaggcgcgcaaattacccactcccggcacggggag
gtagtgacgaaaaataacgatgcgagagc-t-ctaa-----gctcctcgtaatcggaatg
ggtacacttt-aaatcctttaacgaggatctattggagggcaagtctggtg-ccagcagc
cgcggtaattccagctccaatagcgtatattaaagttg-ctgcggttaaaaagctcgtag
ttggatctgggtag---ctgga-tagatggtatg-ctta---------------------
-----------------------------------------actgtgt-tactgtctgt-
t-----------------------------------------------------------
------tggcgccacaagccggcca-tgt-cttgcatgctcttcactgggtgt-----gc
ttggcgacc-ggaacgttta-ctttgaaaaaattagagtgctc-aaagcaggcg-tacgg
c-----------------------------------------------------------
---------------------cttgcataat-ggtgcatgg-aataatggaataggacct
c-gg-ttc-ta-ttttgttggtttt-----------------------------------
------cggaact-cgaggtaatgattaataggaacagac-gggggcatt----------
------------------------------------------------------------
------------------------------------------------------------
------------------------------------------------------------
------------------------------------------------------------
------------------------------------------------------------
------------------------------------------------------------
------------------------------------------------------------
------------------------------------------------------------
------------------------------------------------------------
------------------------------------------------------------
------------------------------------------------------------
------------------------------------------------------------
------------------------------------------------------------
------------------------------------------------------------
------------------------------------------------------------
------------------------------------------------------------
------------------------------------------------------------
------------------------------------------------------------
------------------------------------------------------------
------------------------------------------------------------
------------------------------------------------------------
------------------------------------------------------------
------------------------------------------------------------
------------------------------------------------------------
------------------------------------------------------------
------------------------------------------------------------
------------------------------------------------------------
------------------------------------------------------------
------------------------------------------------------------
------------------------------------------------------------
------------------------------------------------------------
------------------------------------------------------------
------------------------------------------------------------
------------------------------------------------------------
------------------------------
>Cre_crenulatus
-----------------------------------------------gtttacacggat-
aactgtggtaattctagagctaatacgtg-caaccagctt-act------cccttgtgga
gtaagcgcagttattagaac--aaaa-ccaat-ccggccttc-------------gggtc
ggtaaaa-----ttggtg--actctgaataaccgaagcggagcgc-atggtc-tcgtac-
cggcgccagatctttcaagtgtctgacttatcagc--ttgttgttaggttatgttcctaa
caaggcttcaacgggtaacggggtatcagggtccgataccggagag-ggagcctgagaaa
cggctaccacatccaaggaaggcagcaggcgcgcaaattacccactcccggcacggggag
gtagtgacgaaaaataacgatgcgagagc-t-ctaa-----gctcctcgtaatcggaatg
ggtacacttt-aaatcctttaacgaggatctattggagggcaagtctggtg-ccagcagc
cgcggtaattccagctccaatagcgtatattaaagttg-ctgcggttaaaaagctcgtag
ttggatctgggtag---ctgga-tagatggtatg-ctta---------------------
-----------------------------------------actgcgt-tactgtctgt-
t-----------------------------------------------------------
------cggcgccacaagccgg-ta-tgt-cttgcatgctcttcactgggtgt-----gc
ttggcgacc-ggaacgttta-ctttgaaaaaattagagtgctc-aaagcaggcg-tacgg
c-----------------------------------------------------------
---------------------cttgcataat-ggtgcatgg-aataatggaataggacct
c-gg-ttc-ta-ttttgttggtttt-----------------------------------
------cggaact-cgaggtaatgattaataggaacagac-gggggcattcgtattg-cg
gcgttagagg--tgaaattcttgg-atcgtcgcaag-acgaactactgcgaaag---cat
tt-gccaagaatgttttc--attaatc-aa-gaacgaaagttagaggttcgaaggcgatc
agataccgccc-tagttctaa-ccataaacgatgccaaccagcgatccgtcggtg-tttt
tt-------------------tgatgactcgacgggcagc-ttccgggaaacca-aagtg
cttaggttccgggggaagtatg--------------------------------------
------------------------------------------------------------
------------------------------------------------------------
------------------------------------------------------------
------------------------------------------------------------
------------------------------------------------------------
------------------------------------------------------------
------------------------------------------------------------
------------------------------------------------------------
------------------------------------------------------------
------------------------------------------------------------
------------------------------------------------------------
------------------------------------------------------------
-----------------------------------------------ggggattcc-cat
agtaactgcgagtgaaag-gggaacagcccagcgccgaatcctgctgctggc--aacggt
-ggcaggaactgtggcgtgaagaaagcta-atactggtgt------ggcttg-tctacgt
aagttctcctgagtgagactccat-cccatggagggtgcaaggcccgtatcgtaggcagc
tgat-gccagtgt----aaactttcggagagtcgccttgtttgcgagtacaaggtgaagt
cggtggtaaactccatcgaaggctaaatatgaccacgagtccgatagcgaacaagtaccg
tgagggaaaattgaaaagcactttgaagagagagcgaaacagtgcgtgaaaccgctcaga
ggcaagcagatggggcctcgaagg---caaagcagcga-------attcagct-ggtggt
ctgtg-tggcc-----ggtcggta-------tttgagatcgcaa-gactc--tggccgac
tgt----------------ttgt----ct-gcacggctgctagtgca-ttttcgttgttt
g-----tacgccaccgccgttgagc----------------------gagcgtccgccgg
gtgtgc-gag---tgaagccttgctccttc---a------cggg-------agcaggtg-
cttactg-cgtgt------ctgtgcgcgttcgcgcctcaaccggtca-tgtca--gcgtg
tgtcagc--------------g-t-aagcg----ttgggtcag-tgtgctccgatc----
-------------------------gagt-----gtc-gtggaatcgga-------gc-t
tg-ctccgc-tcctcg------------------------gcgtt-tagtgg-a---ctc
gctgctgtgccttcaac--gtggacacat-t------gtgga-tcggtggcga-------
------------------------------
>Cre_ruhesteini
---------------taaatcagttatggttcactagatcgtaca--gtttacacggat-
aactgtggtaattctagagctaatacgtg-caaccagctt-act------cccttgtgga
gtaagcgcagttattagaac--aaaa-ccaat-ccggccttc-------------gggtc
ggtaaaa-----ttggtg--actctgaataaccgaagcggagcgc-atggtc-tcgtac-
cggcgccagatctttcaagtgtctgacttatcagc--ttgttgttaggttatgttcctaa
caaggcttcaacgggtaacggggtatcagggtccgataccggagag-ggagcctgagaaa
cggctaccacatccaaggaaggcagcaggcgcgcaaattacccactcccggcacggggag
gtagtgacgaaaaataacgatgcgagagc-t-ctaa-----gctcctcgtaatcggaatg
ggtacacttt-aaatcctttaacgaggatctattggagggcaagtctggtg-ccagcagc
cgcggtaattccagctccaatagcgtatattaaagttg-ctgcggttaaaaagctcgtag
ttggatctgggtag---ctgga-tagatggtatg-ctta---------------------
-----------------------------------------actgtgt-tactgtctgt-
t-----------------------------------------------------------
------cggcgccacaagccgg-ta-tgt-cttgcatgctcttcactgggtgt-----gc
ttggcgacc-ggaacgttta-ctttgaaaaaattagagtgctc-aaagcaggcg-tacgg
c-----------------------------------------------------------
---------------------cttgcataat-ggtgcatgg-aataatggaataggacct
c-gg-ttc-ta-ttttgttggtttt-----------------------------------
------cggaact-cgaggtaatgattaataggaacagac-gggggcattcgtattg-cg
gcgttagagg--tgaaattct---------------------------------------
------------------------------------------------------------
------------------------------------------------------------
------------------------------------------------------------
------------------------------------------------------------
------------------------------------------------------------
------------------------------------------------------------
------------------------------------------------------------
------------------------------------------------------------
------------------------------------------------------------
------------------------------------------------------------
------------------------------------------------------------
------------------------------------------------------------
------------------------------------------------------------
------------------------------------------------------------
------------------------------------------------------------
------------------------------------------------------------
------------------------------------------------------------
------------------------------------------------------------
------------------------------------------------------------
------------------------------------------------------------
------------------------------------------------------------
------------------------------------------------------------
------------------------------------------------------------
------------------------------------------------------------
------------------------------------------------------------
------------------------------------------------------------
------------------------------------------------------------
------------------------------------------------------------
------------------------------------------------------------
------------------------------------------------------------
------------------------------------------------------------
------------------------------------------------------------
------------------------------------------------------------
------------------------------
>Mac_pallari
----------------------------------------------------------t-
aactgtggtaattctagagctaatacgtg-caaccagctt-gct------tccttgtgga
gcgagcgcagttattagaac--aaga-ccaat-ccggccttc-------------gggtc
ggtacaa-----ttggtg--actctgaataaccgaagcagagcgc-atggtc-tcgtac-
cggcgccagatctttcatgtgtctgacttatcagc--ttgttgttaggttatgttcctaa
caaggcttcaacgggtaacggggtatcagggtccgataccggagag-ggagcctgagaaa
cggctaccacatccaaggaaggcagcaggcgcgcaaattacccactcctagcacagggag
gtagtgacgaaaaataacgatgcgagggc-t-tata-----gcttctcgtaatcggaatg
ggtacacttt-aaatcctttaacgaggatcaattggagggcaagtctggtg-ccagcagc
cgcggtaattccagctccaatagcgtatattaaagttg-ctgcggttaaaaagctcgtag
ttggatctgggctt---ctgaa-tggatggtgcg-cttt---------------------
-----------------------------------------tcggtgc-tactgtccgt-
t-----------------------------------------------------------
------tggtgccacaagccggcca-tgt-agtgcatgcccttcattgggtgt-----gc
attgcgacc-ggaacgttta-ctttgaaaaaattagagtgctc-aaagcaggcg-tatgg
c-----------------------------------------------------------
---------------------cttgcataat-ggtgcatgg-aataatggaataggacct
c-gg-ttc-ta-ttttgttggtttt-----------------------------------
------cggaact-cgaggtaatgattaacaggaacagac-gggggcattcgtattg-cg
gcgttagagg--tgaaattcttgg-atcgtcgcaag-acgaactactgcgaaag---cat
tt-gccaagaatgttttc--attaatc-aa-gaacgaaagttagaggttcgaaggcgatc
agataccgccc-tagttctaa-ccataaacgatgccaaccagcgatctgtcggtg-tttt
tt-------------------tgttgactcgacgggcagctttccgggaaacca-aagtg
cttaggttccgggggaagtatggt------------------------------------
------------------------------------------------------------
------------------------------------------------------------
------------------------------------------------------------
------------------------------------------------------------
------------------------------------------------------------
------------------------------------------------------------
------------------------------------------------------------
------------------------------------------------------------
------------------------------------------------------------
------------------------------------------------------------
------------------------------------------------------------
------------------------------------------------------------
---------------------------------------------------------gat
agtaactgcgagtgaaat-cggccaagcccagcgccgaatcccattgctggc--aacggt
-gacgggaactgtggcgtgaagaacattc-tcatcggtac------ggttcg-tgtgcgt
aagttctcctgagtgaggctccat-cccatggagggtgcaaggcccgtatcgcgcgcaac
tggt-atcgatgt----aagtgttcggagagtcgccttgtttgtgagtacaaggtgaagt
cggtggtaaactccatcgaaggctaaatatgaccacgagtccgatagcgaacaagtaccg
tgagggaaaattgaaaagcactttgaagagagagcgaaacagtgcatgaaaccgctcaga
ggcaagcagatggggcctcgaagg---caaagtagcga-------attcagct-ggtggt
ctgcg-tggcc-----ggcgggtg--------gagagatcttaacgactc--ttgcccgt
tgc------------------gt---tct-gcgtggttgctagtgca-ctttcgttgctt
g-----tacgccaccgccgttgagt----------------------gagcatccgtcgg
gttgac-atg---tgaagccttattccttt---a------cggg-------tgtaggtg-
cttacag-tcggct-----ttgtacgcgtttgcgcttcaaccggtca-tgtta--acatg
tgccagc--------------g-t-aagcg----ttggatcgg-ttcgctctgtc-----
-------------------------ggtt-----gtcgctggatgacga-------ac-t
tg-ttcggc-tcctcg------------------------acgat-tagtag-a---cac
g-ggctg-gttttcaac--gtcggtacat-t------gtaaatt----------------
------------------------------
>Mac_shonaicus
----------------------------------tagatcgtaa---tcttacacggat-
aactgtggtaattctagagctaatacgtg-caaccagctc-gtt------cccttgtgga
gcgagcgcagttattagaac--aaga-ccaat-ccggccttc-------------gggtc
ggtacaa-----ttggtg--actctgaataaccgaagcggagcgc-atggtc-tcgtac-
cggcgccagatctttcaagtgtctgacttatcagc--ttgttgttaggttatgttcctaa
caaggcttcaacgggtaacggggtatcagggtccgataccggagag-ggagcctgagaaa
cggctaccacatccaaggaaggcagcaggcgcgcaaattacccactcctagcacagggag
gtagtgacgaaaaataacgatgcgagggc-t-aata-----gcttctcgtaatcggaatg
ggtacacttt-aaatcctttaacgaggatctattggagggcaagtctggtg-ccagcagc
cgcggtaattccagctccaatagcgtatattaaagttg-ctgcggttaaaaagctcgtag
ttggatctgggctt---ctgaa-tggatggttca-cttt---------------------
-----------------------------------------acggtgt-aactgttcgt-
t-----------------------------------------------------------
------tggtgccacaagccggcca-tgt-cttgcatgccctttactgggtgt-----gc
ttggcgacc-ggaacgttta-ctttgaaaaaattagagtgctc-aaagcaggcg-tatgg
c-----------------------------------------------------------
---------------------cttgcataat-ggtgcatgg-aataatggaataggacct
c-gg-ttc-ta-ttttgttggtttt-----------------------------------
------cggaact-cgaggtaatgattaagaggaacagac-gggggcattcgtattg-cg
gcgttagagg--tgaaattcttgg-atcgtcgcaag-acgaactactgcgaaag---cat
tt-gccaagaatgttttc--attaatc-aa-gaacgaaagttagaggttcgaaggcgatc
agataccgccc-tagttctaa-ccataaacgatgccaaccagcgatccgtcggtg-tttt
tt-------------------ttatgactcgacgggcagctttccgggaaacca-aagtg
cttaggttccgggggaagtatggttgcaaagctgaaacttaaaggaa-tgacgaa-----
------------------------------------------------------------
------------------------------------------------------------
------------------------------------------------------------
------------------------------------------------------------
------------------------------------------------------------
------------------------------------------------------------
------------------------------------------------------------
------------------------------------------------------------
------------------------------------------------------------
------------------------------------------------------------
------------------------------------------------------------
------------------------------------------------------------
--------------------tactaagc-ggaggaaaagaaaccaacggggatgcc-gag
agtaactgcgagtgaaat-cggccaagcccagcgccgaatcctgttgctggt--gacggt
-gacaggaactgtggcgtgaagaacgtcc-ttaccggtac------ggtttg-cgtgcgt
aagttctcctgagtgaggctccat-tccaaggagggtgcaagacccgtatcgcgtgcaac
cggt-atcggtgt---aagatgttcggagagtcgccttgtttgtgagtacaaggtgaagt
cggtggtaaactccatcgaaggctaaatatgaccacgagtccgatagcgaacaagtaccg
tgagggaaaattgaaaagcactttgaagagagagcgaaacagtgcgtgaaaccgctcaga
ggcaagcaaatggggcctcgaagg---caaggcagcga-------attcagct-ggtggt
ctgcg-tggct-----ggctggtt--------aagtgatcttaacgactc--ttgccggt
cat------------------gt---cta-gcgtgggtgccagtgca-ctttygttgctt
g-----tacgccaccgccgttgagt----------------------gggcatccgtcgg
gtaggcaata---cgaagccttaagccttt---a------cggg-------cctaggtg-
cttgtagtctgct------ttgtacgcgtttgcacttcaaccggtca-tgttt--gcatg
tgtcagc--------------a-t-ttgcg----ttggattgg-ctcgctctgcc-----
-------------------------gttt------gtctgggaagacga-------gc-t
tg-ctcggc-tcctgggc----------------------atgta-tggtag-a---atc
g-tgtcg-gttttcaac--gtgggcacat-t------gttaattcggtggcgagt--aga
t---ggctgcccatttaaccc---------
[truncated: 59,042 more chars]
